# Supplementary material for: Strain-level variation controls nutrient niche occupancy by health-associated Anaerostipes hadrus
Source: ISME Commun. 2025 Sep 17;5(1):ycaf163. doi: 10.1093/ismeco/ycaf163 (PMC12503163; doi:10.1093/ismeco/ycaf163)
Supplement: Table_S2_ycaf163 [file table_s2_ycaf163.zip]

Archive with 1 entries (1 files):
- Table_S2_ycaf163.csv
