# Supplementary material for: Strain-level variation controls nutrient niche occupancy by health-associated Anaerostipes hadrus
Source: ISME Commun. 2025 Sep 17;5(1):ycaf163. doi: 10.1093/ismeco/ycaf163 (PMC12503163; doi:10.1093/ismeco/ycaf163)
Supplement: Table_S2_ycaf163 [file table_s2_ycaf163.zip › Table_S2_ycaf163.csv]

Carbon Source	Class
L-Arabinose	Monosaccharide
N-Acetyl-D-Glucosamine	Monosaccharide
D-Saccharic Acid	Carboxylic Acid
D-Galactose	Monosaccharide
D-Trehalose	Disaccharide
D-Mannose	Monosaccharide
Dulcitol	Sugar Alcohol
D-Sorbitol	Sugar Alcohol
L-Fucose	Monosaccharide
D-Xylose	Monosaccharide
D-Mannitol	Sugar Alcohol
D-Fructose	Monosaccharide
Alpha-D-Glucose	Monosaccharide
Maltose	Disaccharide
D-Melibiose	Disaccharide
Alpha-D-Lactose	Disaccharide
Lactulose	Disaccharide
Sucrose	Disaccharide
m-Tartaric Acid	Carboxylic Acid
Beta-Methyl-D-Glucoside	Other
Maltotriose	Trisaccharide
myo-Inositol	Sugar Alcohol
Fumaric Acid	Carboxylic Acid
Bromo Succinic Acid	Carboxylic Acid
Mucic Acid	Carboxylic Acid
L-Serine	AA
N-Acetyl-Beta-D-Mannosamine	Monosaccharide
Tyramine	Other
D-Psicose	Monosaccharide
L-Galactonic-Acid-gamma-Lactone	Other
D-Galacturonic Acid	Carboxylic Acid
2-Aminoethanol	Other
Inulin	Polysaccharide
Pectin	Polysaccharide
D-Arabinose	Monosaccharide
D-Arabitol	Sugar Alcohol
Arbutin	Monosaccharide
Gentiobiose	Disaccharide
Lactitol	Sugar Alcohol
Maltitol	Sugar Alcohol
Beta-Methyl-D-Galactoside	Monosaccharide
Alpha-Methyl-D-Mannoside	Monosaccharide
Palatinose	Disaccharide
D-Raffinose	Trisaccharide
Salicin	Other
L-Sorbose	Monosaccharide
Stachyose	Oligosaccharide
D-Tagatose	Monosaccharide
Turanose	Disaccharide
N-Acetyl-D-Glucosaminitol	Monosaccharide
D-Glucosamine	Monosaccharide
Sebacic Acid	Carboxylic Acid
L-Tartaric Acid	Carboxylic Acid
Glycine	AA
L-Pyroglutamic Acid	AA
Putrescine	Other
Succinic Acid	Carboxylic Acid
L-Aspartic Acid	AA
L-Proline	AA
D-Alanine	AA
D-Serine	AA
Glycerol	Sugar Alcohol
D-Glucuronic Acid	Carboxylic Acid
D-Gluconic Acid	Carboxylic Acid
D,L-Alpha-Glycerol-Phosphate	Other
L-Lactic Acid	Carboxylic Acid
Formic Acid	Carboxylic Acid
L-Glutamic Acid	AA
D-Glucose-6-Phosphate	Other
D-Galactonic Acid-gamma-Lactone	Other
D,L-Malic Acid	Carboxylic Acid
D-Ribose	Monosaccharide
Tween 20	Other
L-Rhamnose	Monosaccharide
Acetic Acid	Carboxylic Acid
Thymidine	Other
L-Asparagine	AA
D-Aspartic Acid	AA
D-Glucosaminic Acid	Carboxylic Acid
1,2-Propanediol	Other
Tween 40	Other
Alpha-Keto-Glutaric Acid	Carboxylic Acid
Alpha-Keto-Butyric Acid	Carboxylic Acid
Alpha-Methyl-D'Galactoside	Other
Uridine	Other
L-Glutamine	AA
D-Glucose-1-Phosphate	Other
D-Fructose-6-Phosphate	Other
Tween 80	Other
Alpha-Hydroxy Glutaric Acid-Lactone	Other
Alpha-Hydroxy Butyric Acid	Carboxylic Acid
Adonitol	Sugar Alcohol
2-Deoxy Adenosine	Other
Adenosine	Other
Glycyl-L-Aspartic Acid	Dipeptide
Citric Acid	Carboxylic Acid
D-Threonine	AA
Propionic Acid	Carboxylic Acid
Glycolic Acid	Carboxylic Acid
Glyoxylic Acid	Carboxylic Acid
D-Cellobiose	Disaccharide
Inosine	Other
Glycyl-L-Glutamic Acid	Dipeptide
Tricarballylic Acid	Carboxylic Acid
L-Threonine	AA
L-Alanine	AA
L-Alanyl-Glycine	Dipeptide
Acetoacetic Acid	Carboxylic Acid
Mono Methyl Succinate	Carboxylic Acid
Methyl Pyruvate	Other
D-Malic Acid	Carboxylic Acid
L-Malic Acid	Carboxylic Acid
Glycyl-L-Proline	Dipeptide
p-Hydroxy Phenyl Acetic Acid	Carboxylic Acid
m-Hydroxy Phenyl Acetic Acid	Carboxylic Acid
L-Lyxose	Monosaccharide
Glucuronamide	Other
Pyruvic Acid	Carboxylic Acid
Phenylethylamine	Other
Chondroitin Sulfate C	Polysaccharide
Alpha-Cyclodextrin	Oligosaccharide
Beta-Cyclodextrin	Oligosaccharide
Gamma-Cyclodextrin	Oligosaccharide
Dextrin	Oligosaccharide
Gelatin	Other
Glycogen	Polysaccharide
Laminarin	Polysaccharide
Mannan	Polysaccharide
N-Acetyl-D'Galactosamine	Monosaccharide
N-Acetyl Neuraminic Acid	Carboxylic Acid
Beta-D-Allose	Monosaccharide
Amygdalin	Other
L-Arabitol	Sugar Alcohol
2-Deoxy-D'Ribose	Monosaccharide
i-Erythritol	Sugar Alcohol
D-Fucose	Monosaccharide
3-0-Beta-D'Galactopyranosyl D-Arabinose	Disaccharide
L-Glucose	Monosaccharide
D-Melezitose	Trisaccharide
Alpha-Methyl-D'Glucoside	Other
3-Methyl Glucose	Monosaccharide
Beta-Methyl-D'Glucuronic Acid	Carboxylic Acid
Beta-Methyl-D'Xyloside	Other
Sedoheptulosan	Monosaccharide
Xylitol	Sugar Alcohol
Gamma-Amino Butyric Acid	AA
delta-Amino Valeric Acid	AA
Butyric Acid	Carboxylic Acid
Capric Acid	Carboxylic Acid
Caproic Acid	Carboxylic Acid
Citraconic Acid	Carboxylic Acid
Citramalic Acid	Carboxylic Acid
2-Hydroxy Benzoic Acid	Carboxylic Acid
4-Hydroxy Benzoic Acid	Carboxylic Acid
Beta-Hydroxy Butyric Acid	Carboxylic Acid
Glycolic Acid PM2	Carboxylic Acid
Alpha-Keto-Valeric Acid	Carboxylic Acid
Itaconic Acid	Carboxylic Acid
5-Keto-D'Gluconic Acid	Carboxylic Acid
D-Lactic Acid Methyl Ester	Other
Malonic Acid	Carboxylic Acid
Melibionic Acid	Carboxylic Acid
Oxalic Acid	Carboxylic Acid
Oxalomalic Acid	Carboxylic Acid
Quinic Acid	Carboxylic Acid
D-Ribono-1,4-Lactone	Monosaccharide
Sorbic Acid	Carboxylic Acid
Succinamic Acid	Carboxylic Acid
D-Tartaric Acid	Carboxylic Acid
Acetamide	Other
L-Alaninamide	Other
N-Acetyl-L'Glutamic Acid	Carboxylic Acid
L-Arginine	AA
L-Histidine	AA
L-Homoserine	AA
Hydroxy-L'Proline	AA
L-Isoleucine	AA
L-Leucine	AA
L-Lysine	AA
L-Methionine	AA
L-Ornithine	AA
L-Phenylalanine	AA
L-Valine	AA
D,L-Carnitine	Other
Sec-Butylamine	Other
D,L-Octopamine	Other
Dihydroxy Acetone	Monosaccharide
2,3-Butanediol	Other
2,3-Butanedione	Other
3-Hydroxy-2-Butanone	Other
