# Supplementary material for: Strain-level variation controls nutrient niche occupancy by health-associated Anaerostipes hadrus
Source: ISME Commun. 2025 Sep 17;5(1):ycaf163. doi: 10.1093/ismeco/ycaf163 (PMC12503163; doi:10.1093/ismeco/ycaf163)
Supplement: Table_S3_ycaf163 [file table_s3_ycaf163.xlsx]

## Sheet: Sheet1
Product	Purification	Sequence Name	Unit Size	Bases	Sequence	Anhydrous Molecular Weight	nmoles/OD	ug/OD	Extinction Coefficient	GC Content	Tm (50mM NaCl) C	Modifications and Services	Final OD	nmoles
25 nmole DNA Oligo	Standard Desalting	AH 18 FWD	0.025	21	AAG CAC TTG GTG CAG ATC ATA	6454.3	4.72144	30.4733	211800	42.8571	54.366	Standard Desalting	5.2	24.6nmoles
25 nmole DNA Oligo	Standard Desalting	AH 18 REV	0.025	20	CCA GGG TCT TTG CCC TAT TC	6034.9	5.73066	34.5842	174500	55	55.478	Standard Desalting	5.1	29.4nmoles
25 nmole DNA Oligo	Standard Desalting	AH 13 FWD	0.025	22	CGT AAT GAT CCC AGT TGC AGT A	6734.4	4.61042	31.0485	216900	45.4545	54.6605	Standard Desalting	4.9	22.5nmoles
25 nmole DNA Oligo	Standard Desalting	AH 13 REV	0.025	22	CGA TAG CTC CTG CAC TCT TTA C	6621.3	5.11247	33.8514	195600	50	55.0804	Standard Desalting	4.9	25nmoles
25 nmole DNA Oligo	Standard Desalting	AH 3 FWD	0.025	22	GGA TTG GAA CAG ACA CAA CAA G	6810.5	4.30663	29.3303	232200	45.4545	54.1502	Standard Desalting	5.3	22.9nmoles
25 nmole DNA Oligo	Standard Desalting	AH 3 REV	0.025	22	CTT CCT TAG ACA CTC CCA TCA C	6550.3	5.12033	33.5397	195300	50	54.6408	Standard Desalting	4.4	22.7nmoles
25 nmole DNA Oligo	Standard Desalting	AH 1 FWD	0.025	22	CTG ACG TAC AGC TCT TAT CAC C	6630.4	4.95786	32.8724	201700	50	54.7792	Standard Desalting	4.9	24.2nmoles
25 nmole DNA Oligo	Standard Desalting	AH 1 REV	0.025	23	CAA GTC TCG GAT GAC TGG ATT TA	7078.6	4.42674	31.3353	225900	43.4783	54.2677	Standard Desalting	6.2	27.2nmoles
