# Supplementary material for: Strain-level variation controls nutrient niche occupancy by health-associated Anaerostipes hadrus
Source: ISME Commun. 2025 Sep 17;5(1):ycaf163. doi: 10.1093/ismeco/ycaf163 (PMC12503163; doi:10.1093/ismeco/ycaf163)
Supplement: Table_S4_ycaf163 [file table_s4_ycaf163.xlsx]

## Sheet: Fig 3A-AUC
Isolate	L-Arabinose	N-Acetyl-D-Glucosamine	D-Saccharic Acid	D-Galactose	D-Trehalose	D-Mannose	Dulcitol	D-Sorbitol	L-Fucose	D-Xylose	D-Mannitol	D-Fructose	Alpha-D-Glucose	Maltose	D-Melibiose	Alpha-D-Lactose	Lactulose	Sucrose	m-Tartaric Acid	Beta-Methyl-D'Glucoside	Maltotriose	myo-Inositol	Fumaric Acid	Bromo Succinic Acid	Mucic Acid	L-Serine	N-Acetyl-Beta-D'Mannosamine	Tyramine	D-Psicose	L-Galactonic Acid-gamma-Lactone	D-Galacturonic Acid	2-Aminoethanol	Inulin	Pectin	D-Arabinose	D-Arabitol	Arbutin	Gentiobiose	Lactitol	Maltitol	Beta-Methyl-D'Galactoside	Alpha-Methyl-D'Mannoside	Palatinose	D-Raffinose	Salicin	L-Sorbose	Stachyose	D-Tagatose	Turanose
AH 3	2.87225	2.036	0	2.59133	4.88533	4.49967	0	0.424333	0	0.467333	0	4.30408	4.21333	0	0	2.81417	1.55767	3.57558	0.85975	0	0.209583	2.00925	0.803667	0	0	0.999083	2.46933	0	0	0	0	0	1.68992	1.23525	0	0	0	0	1.129	0	0	0.863917	0	0.622167	0	2.41175	1.50133	5.8445	0.227833
AH 11	3.00625	3.17658	0.206917	1.70008	2.19792	2.78675	0	1.191	0	1.27783	1.0915	3.31283	2.97858	2.65558	0	0	0	2.3555	0	0	1.1335	0	0	0	0.2375	2.41383	3.721	0	0.235917	0	0	0	2.42517	1.46192	0.50975	0.228667	0	0	0	1.17642	0	1.05183	0.213167	0	0	1.28183	0	0	1.69333
AH 16	4.20475	1.45825	0	3.17425	0	1.99833	0	0.681333	0	2.73933	0.45425	2.58875	2.10558	0	0	0	0	2.129	0	0	0	1.37625	0	0.262583	0	1.42392	1.90358	0	0	0.347417	0	0	2.707	0.297	0	0.225167	0	0.497417	0	0	0	0	0	0	0	1.1745	0	0	0
AH 7	3.28442	4.63467	0	4.65442	0	4.09133	0	1.63608	0	1.67383	0.966417	4.54208	3.83283	0	0	4.58533	3.23142	2.94	0	0	0.484833	2.77358	0	0	0	1.0585	2.96683	0	0	0	0	0	4.62558	1.89275	0	0.647	0	0	0.893333	0	0	2.35283	0	0	0	2.95267	0	0	0
AH 2	3.379	2.05483	0	3.536	0	2.95475	0	0.923917	0	0.5305	1.03275	4.464	2.74233	0	0	2.53542	2.75483	1.97358	0	0.46225	0.474833	2.82042	0	0	0	0.945833	2.63067	0	0	0	0	0	4.40658	1.68442	0	0.5885	0.217667	0	1.39025	0	0	0	0	0	4.75492	3.73867	0	0	0
AH 14	3.59033	3.78242	0	2.91733	0	4.76417	0	1.47283	0	0.5305	1.66133	5.04892	4.54892	0	0	4.18358	4.08558	3.617	0	2.12342	0.48225	4.69108	0	0	0	1.62008	4.32058	0	0	0	0	0	2.60167	2.27575	0	0	0	0	1.44417	0	0	0	0	0	5.08817	3.84975	0	0	0
AH 5	2.81425	3.83325	0	2.99717	0	4.29433	0	1.15108	0	0	1.19925	4.02875	2.59725	0	0	3.15467	2.53983	2.15083	0	0	0	1.75375	0	0	0	1.23417	3.48375	0	0	0	0	0	3.43167	1.45733	0	0	0	0	0	0	0	1.87858	0	0	0	2.08925	0	0	0
AH 6	3.53367	1.73567	0	4.39025	0	4.61233	0	1.44442	0	0.912833	1.40125	4.42325	4.28083	0	0	4.96875	3.45108	4.51883	0	0	0	5.4255	0	0	0	2.34992	4.42008	0	0	0	0	0	4.71908	2.32342	0	0.305083	0	0	1.63492	0	0	2.55683	0	0	0	3.83992	0	0	0
BW 2	3.61117	0	0	0.803167	0	0	0	0.4565	3.01433	0	0	1.40608	0.330333	0.311	0.233167	0.5005	0	0.776417	0	0	0.552667	0	0	2.099	0.20325	0	0	0	0	0	0	0	0.978083	0.792833	2.85725	0	0.400917	0	0	0	0	0	2.03467	0.63275	0	0	0.523667	0	0.326917
AH 10	4.45942	2.27775	0	2.70333	0	2.36558	0.9985	1.31783	0	2.28183	0.816833	4.28567	3.27367	0	0	4.29933	2.6	1.88883	0	1.80392	0.308833	3.253	0	0	0	1.69617	3.78533	0	0.331167	0	0	0	0	1.57092	0	0	3.0005	0	0.657583	0	0	0	0	0	1.88967	2.76092	0	0	0
AH 15	4.313	0.643333	0	2.90658	0	1.78367	0	1.29183	0	3.91367	0.7025	3.60033	2.40883	0	0	0	0	1.40767	0	0	0.212667	2.47958	0	0	0	1.30942	1.7085	0	0	0	0	0	3.169	1.07192	0	0	0	0	0	0	0	0	0	0	0	1.8655	0	0	0
AH 18	2.47633	0.521833	0	2.19983	0	0.558	0	0.639583	0	1.72542	0	1.62642	1.00908	0	0	0	0	0.862833	0	0	0.259083	2.03467	0	0	0	0.687917	2.79042	0	0	0	0	1.63033	3.29425	1.08183	0.208333	0.298833	0	0	0	0	0	0	0	0	0	2.68475	0	0	0.33675
AH 17	6.30142	3.30158	0	3.39817	0	4.29408	0	2.74775	0	5.77342	1.25142	4.64717	3.43267	0	0	3.113	0.212833	4.19575	0	0	0.4725	4.45325	0	0	0	2.34042	4.73125	0	0	0	0.200417	0	4.47075	1.029	0	0	0	0	0	0	0	0	0	0	0	2.26667	0	0	0
AH 19	2.11408	0.849667	0	2.90817	0	1.424	0	0.214417	0	1.64625	0	1.75125	1.45133	0	0	0	0	1.45508	0	0.971167	0.22525	2.161	0	0	0	0.959417	3.12658	0	0.247917	0	0	0	1.357	2.03433	0	0	0.499667	0	0	0	0	0	0	0	3.5705	1.53175	0	0	0.202333
AH 1	4.808	4.97608	0	5.00742	0	4.34917	0	1.78792	0	1.13408	1.27725	4.91933	3.98233	0	0	4.50742	4.33367	3.96733	0	0.786167	0.244083	5.23125	0	0	0	2.81333	5.92642	1.20375	0	0	0	0	3.569	2.42533	0	0.33175	0.231167	0	0.706583	0	0	0	0	0	2.18525	3.11608	0	0	0
AH 13	5.271	7.275	0	2.12783	6.714	6.20233	0	2.18167	0	4.08558	1.98233	6.867	6.17442	5.92967	0	0	0	5.54675	0	0.208833	2.09767	0	0	0	0	3.399	6.59275	0	0.284833	0	0	0	5.26683	2.79158	0.49675	0.568083	0	0	0	3.59825	0	5.13208	0.752667	0	0	4.65667	0	0	8.08658
AH 12	4.46217	5.25275	0	1.20508	5.40933	5.0075	0.244083	1.56875	0	3.933	1.42667	5.855	5.62067	5.15408	0.21475	0.219417	0.23475	4.66925	0.254417	0.223083	1.69717	0	0.220833	0.228667	0.25275	2.82333	5.1865	0.2355	1.04325	0.266083	0.317083	0	3.86608	2.03775	0.236167	0.582083	0	0	0	2.89692	0	3.85817	1.57183	0	0	3.76983	0	0	5.61683
AH 9	3.995	0	0	2.36283	0	2.62367	0.585	0.872667	0	2.25317	0.9115	2.45233	2.90433	0	0	1.71933	1.48633	1.52217	1.2295	1.2195	0	0.0820833	0	0	0	1.15483	0.912167	0	0	0	0	0	0.949083	2.07308	0	0.202167	1.6895	0	0.733167	0	0	0	0	0	2.76425	2.71042	0	0	0
AH 8	3.461	3.18808	0	3.8385	0	3.78275	0	1.26675	0	1.87308	1.36875	4.25417	3.84583	0	0	4.86325	3.0865	3.3645	0	0	0.222917	3.09975	0	0	0	2.728	3.60975	0	0	0	0	0	3.37258	2.73992	0	0.513417	0	0	0.802917	0	0	3.16458	0	0	0	3.19217	0	0	0
AH 4	4.34308	3.47367	0	5.91008	0	4.8285	0	0.734167	0	0.44325	0.550167	5.1095	5.26717	0	0	4.29425	3.61925	4.811	0	0.2125	0.21075	2.51625	0	0	0	1.20958	4.13267	0	0.267417	0	0	0	1.02967	2.10233	0	0	0	0	0	0	0	0.783083	0	0	0	1.73842	0	0	0
BW 3	0.70275	0	0.834917	0	0	0	0	0	1.58708	1.85017	0	0	0	0	0	0	0	0	0	0	0	0	0.65725	0.294583	0.593333	0	0	0	0	0	0	0	1.109	2.05592	0.585833	0	0	0	0.597583	0	0.754917	0	0	2.31183	0	0	2.26625	1.95517	0
BW 4	3.96325	0	0	0.21925	0	0	0	0	0.55275	2.88	0	0	0	0	0.463917	0	0.341167	0.23075	0	0	0.279167	0	0	0	0	0	0	0	0	0	0	0	0.6425	0.770583	0.7095	0	1.27758	0.366417	0.362083	0	1.61067	0	0	0.890333	0	0	0.752083	0	0
BW 5	3.17875	0	0	0	0	0	0	0	0.531667	1.11125	0	1.00925	0	0	0	0	0	0	0	0	0	0	0	0	0	0	0	0	0	0	0	0	0.437083	1.70925	1.17767	0	0	1.24883	0	0	0	0	1.97825	0.3195	0	0	0	0	0
BW 1	7.77575	0	0	1.82542	0.206417	0	0	0	2.93033	7.09283	0	2.6645	1.28325	1.29825	1.87417	4.01825	1.21175	2.68683	0	0	2.9935	0	0	0	0	0	0	0	0	0	0	0	2.95142	2.59667	2.14083	0	0	3.96175	1.59792	0.67075	2.00408	0	6.34617	3.195	0	0	8.13158	0	2.37558
[truncated: 7 more columns]

## Sheet: Fig 6A-SCFA
Run	Compound	msk_id	sig	Letters	Metabolite	Concentration	AH_id
1	50% BHI w/o Dextrose	BHI	a	c	Acetate	0.450366	BHI
1	50% BHI w/o Dextrose	BHI	a	c	Butyrate	0.0564741	BHI
1	50% BHI w/o Dextrose	BHI	a	c	Propionate	0.0352375	BHI
1	50% BHI w/o Dextrose	11.2	a	b	Acetate	0.276865	AH11.20
1	50% BHI w/o Dextrose	11.2	a	b	Butyrate	1.67491	AH11.20
1	50% BHI w/o Dextrose	11.2	a	b	Propionate	0.33782	AH11.20
1	50% BHI w/o Dextrose	13.17	a	b	Acetate	0.347916	AH13.17
1	50% BHI w/o Dextrose	13.17	a	b	Butyrate	1.52313	AH13.17
1	50% BHI w/o Dextrose	13.17	a	b	Propionate	0.347887	AH13.17
1	50% BHI w/o Dextrose	22.35	a	a	Acetate	0.265483	AH22.35
1	50% BHI w/o Dextrose	22.35	a	a	Butyrate	4.2612	AH22.35
1	50% BHI w/o Dextrose	22.35	a	a	Propionate	0.522055	AH22.35
1	50% BHI w/o Dextrose	14.17	b	b	Acetate	0.305847	AH14.17
1	50% BHI w/o Dextrose	14.17	b	b	Butyrate	1.67453	AH14.17
1	50% BHI w/o Dextrose	14.17	b	b	Propionate	0.361024	AH14.17
1	50% BHI w/o Dextrose	9.9	b	b	Acetate	0.296486	AH9.9
1	50% BHI w/o Dextrose	9.9	b	b	Butyrate	1.59141	AH9.9
1	50% BHI w/o Dextrose	9.9	b	b	Propionate	0.444396	AH9.9
1	50% BHI w/o Dextrose	13.2	b	a	Acetate	0.385224	AH13.2
1	50% BHI w/o Dextrose	13.2	b	a	Butyrate	4.20067	AH13.2
1	50% BHI w/o Dextrose	13.2	b	a	Propionate	0.51348	AH13.2
1	50% BHI w/o Dextrose	13.6	b	a	Acetate	0.528003	AH13.6
1	50% BHI w/o Dextrose	13.6	b	a	Butyrate	3.87114	AH13.6
1	50% BHI w/o Dextrose	13.6	b	a	Propionate	0.406191	AH13.6
1	50% BHI w/o Dextrose	11.19	b	b	Acetate	0.432812	AH11.19
1	50% BHI w/o Dextrose	11.19	b	b	Butyrate	1.80259	AH11.19
1	50% BHI w/o Dextrose	11.19	b	b	Propionate	0.42365	AH11.19
2	50% BHI w/o Dextrose	11.2	b	b	Acetate	0.380196	AH11.20
2	50% BHI w/o Dextrose	11.2	b	b	Butyrate	1.73302	AH11.20
2	50% BHI w/o Dextrose	11.2	b	b	Propionate	0.25367	AH11.20
2	50% BHI w/o Dextrose	13.17	c	b	Acetate	0.398447	AH13.17
2	50% BHI w/o Dextrose	13.17	c	b	Butyrate	1.56892	AH13.17
2	50% BHI w/o Dextrose	13.17	c	b	Propionate	0.288189	AH13.17
2	50% BHI w/o Dextrose	22.35	a	a	Acetate	0.383505	AH22.35
2	50% BHI w/o Dextrose	22.35	a	a	Butyrate	3.539	AH22.35
2	50% BHI w/o Dextrose	22.35	a	a	Propionate	0.509216	AH22.35
2	50% BHI w/o Dextrose	14.17	a	b	Acetate	0.39204	AH14.17
2	50% BHI w/o Dextrose	14.17	a	b	Butyrate	1.81805	AH14.17
2	50% BHI w/o Dextrose	14.17	a	b	Propionate	0.353312	AH14.17
2	50% BHI w/o Dextrose	9.9	a	b	Acetate	0.42545	AH9.9
2	50% BHI w/o Dextrose	9.9	a	b	Butyrate	2.05169	AH9.9
2	50% BHI w/o Dextrose	9.9	a	b	Propionate	0.454876	AH9.9
2	50% BHI w/o Dextrose	13.2	a	a	Acetate	0.449597	AH13.2
2	50% BHI w/o Dextrose	13.2	a	a	Butyrate	4.55935	AH13.2
2	50% BHI w/o Dextrose	13.2	a	a	Propionate	0.522766	AH13.2
2	50% BHI w/o Dextrose	13.6	b	a	Acetate	0.514774	AH13.6
2	50% BHI w/o Dextrose	13.6	b	a	Butyrate	3.41483	AH13.6
2	50% BHI w/o Dextrose	13.6	b	a	Propionate	0.380094	AH13.6
2	50% BHI w/o Dextrose	BHI	b	c	Acetate	0.561288	BHI
2	50% BHI w/o Dextrose	BHI	b	c	Butyrate	0.27343	BHI
2	50% BHI w/o Dextrose	BHI	b	c	Propionate	0.0578832	BHI
2	50% BHI w/o Dextrose	11.19	b	b	Acetate	0.407159	AH11.190
2	50% BHI w/o Dextrose	11.19	b	b	Butyrate	2.35729	AH11.190
2	50% BHI w/o Dextrose	11.19	b	b	Propionate	0.631711	AH11.190
3	50% BHI w/o Dextrose	11.2	b	b	Acetate	0.33402	AH11.2
3	50% BHI w/o Dextrose	11.2	b	b	Butyrate	2.27042	AH11.2
3	50% BHI w/o Dextrose	11.2	b	b	Propionate	0.549866	AH11.2
3	50% BHI w/o Dextrose	13.17	b	b	Acetate	0.410912	AH13.17
3	50% BHI w/o Dextrose	13.17	b	b	Butyrate	2.12867	AH13.17
3	50% BHI w/o Dextrose	13.17	b	b	Propionate	0.632285	AH13.17
3	50% BHI w/o Dextrose	22.35	b	a	Acetate	0.378032	AH22.35
3	50% BHI w/o Dextrose	22.35	b	a	Butyrate	4.40377	AH22.35
3	50% BHI w/o Dextrose	22.35	b	a	Propionate	0.868332	AH22.35
3	50% BHI w/o Dextrose	14.17	c	b	Acetate	0.350355	AH14.17
3	50% BHI w/o Dextrose	14.17	c	b	Butyrate	2.41581	AH14.17
3	50% BHI w/o Dextrose	14.17	c	b	Propionate	0.628218	AH14.17
3	50% BHI w/o Dextrose	9.9	a	b	Acetate	0.37763	AH9.9
3	50% BHI w/o Dextrose	9.9	a	b	Butyrate	2.59114	AH9.9
3	50% BHI w/o Dextrose	9.9	a	b	Propionate	0.690426	AH9.9
3	50% BHI w/o Dextrose	13.2	a	a	Acetate	0.501255	AH13.2
3	50% BHI w/o Dextrose	13.2	a	a	Butyrate	4.33604	AH13.2
3	50% BHI w/o Dextrose	13.2	a	a	Propionate	0.635953	AH13.2
3	50% BHI w/o Dextrose	13.6	a	a	Acetate	0.55357	AH13.6
3	50% BHI w/o Dextrose	13.6	a	a	Butyrate	3.98989	AH13.6
3	50% BHI w/o Dextrose	13.6	a	a	Propionate	0.5153	AH13.6
3	50% BHI w/o Dextrose	BHI	a	c	Acetate	0.510485	BHI
3	50% BHI w/o Dextrose	BHI	a	c	Butyrate	0.340177	BHI
3	50% BHI w/o Dextrose	BHI	a	c	Propionate	0.0528813	BHI
3	50% BHI w/o Dextrose	11.19	b	b	Acetate	0.467188	AH11.19
3	50% BHI w/o Dextrose	11.19	b	b	Butyrate	2.37911	AH11.19
3	50% BHI w/o Dextrose	11.19	b	b	Propionate	1.25157	AH11.19
1	50% BHI w/o Dextrose	15.4	b	b	Acetate	0.348946	AH15.4
1	50% BHI w/o Dextrose	15.4	b	b	Butyrate	1.65282	AH15.4
1	50% BHI w/o Dextrose	15.4	b	b	Propionate	0.339702	AH15.4
2	50% BHI w/o Dextrose	15.4	b	b	Acetate	0.309443	AH15.4
2	50% BHI w/o Dextrose	15.4	b	b	Butyrate	1.5084	AH15.4
2	50% BHI w/o Dextrose	15.4	b	b	Propionate	0.313466	AH15.4
3	50% BHI w/o Dextrose	15.4	b	b	Acetate	0.363045	AH15.4
3	50% BHI w/o Dextrose	15.4	b	b	Butyrate	1.73715	AH15.4
3	50% BHI w/o Dextrose	15.4	b	b	Propionate	0.286258	AH15.4
1	50% BHI w/o Dextrose	13.43	b	a	Acetate	0.460933	AH13.43
1	50% BHI w/o Dextrose	13.43	b	a	Butyrate	4.80493	AH13.43
1	50% BHI w/o Dextrose	13.43	b	a	Propionate	0.563485	AH13.43
2	50% BHI w/o Dextrose	13.43	b	a	Acetate	0.41282	AH13.43
2	50% BHI w/o Dextrose	13.43	b	a	Butyrate	4.53887	AH13.43
2	50% BHI w/o Dextrose	13.43	b	a	Propionate	0.612379	AH13.43
3	50% BHI w/o Dextrose	13.43	c	a	Acetate	0.335338	AH13.43
3	50% BHI w/o Dextrose	13.43	c	a	Butyrate	3.82807	AH13.43
3	50% BHI w/o Dextrose	13.43	c	a	Propionate	0.474668	AH13.43
1	50% BHI w/o Dextrose + 5% Dextrose	BHI	a	b	Acetate	0.378062	AHBHI0
1	50% BHI w/o Dextrose + 5% Dextrose	BHI	a	b	Butyrate	0.650352	AHBHI0
1	50% BHI w/o Dextrose + 5% Dextrose	BHI	a	b	Propionate	0.0188879	AHBHI0
1	50% BHI w/o Dextrose + 5% Dextrose	11.2	a	a	Acetate	1.29819	AH11.2
1	50% BHI w/o Dextrose + 5% Dextrose	11.2	a	a	Butyrate	15.9714	AH11.2
1	50% BHI w/o Dextrose + 5% Dextrose	11.2	a	a	Propionate	0.0303226	AH11.2
1	50% BHI w/o Dextrose + 5% Dextrose	13.17	a	a	Acetate	0.401829	AH13.17
1	50% BHI w/o Dextrose + 5% Dextrose	13.17	a	a	Butyrate	16.2458	AH13.17
1	50% BHI w/o Dextrose + 5% Dextrose	13.17	a	a	Propionate	0.0527255	AH13.17
1	50% BHI w/o Dextrose + 5% Dextrose	22.35	a	a	Acetate	0.329268	AH22.35
1	50% BHI w/o Dextrose + 5% Dextrose	22.35	a	a	Butyrate	14.4742	AH22.35
1	50% BHI w/o Dextrose + 5% Dextrose	22.35	a	a	Propionate	0.0323343	AH22.35
1	50% BHI w/o Dextrose + 5% Dextrose	14.17	a	a	Acetate	1.4977	AH14.17
1	50% BHI w/o Dextrose + 5% Dextrose	14.17	a	a	Butyrate	15.1829	AH14.17
1	50% BHI w/o Dextrose + 5% Dextrose	14.17	a	a	Propionate	0.0305329	AH14.17
1	50% BHI w/o Dextrose + 5% Dextrose	9.9	a	a	Acetate	2.76543	AH9.9
1	50% BHI w/o Dextrose + 5% Dextrose	9.9	a	a	Butyrate	14.4955	AH9.9
1	50% BHI w/o Dextrose + 5% Dextrose	9.9	a	a	Propionate	0.0332257	AH9.9
1	50% BHI w/o Dextrose + 5% Dextrose	13.2	a	a	Acetate	0.962262	AH13.2
1	50% BHI w/o Dextrose + 5% Dextrose	13.2	a	a	Butyrate	13.7654	AH13.2
1	50% BHI w/o Dextrose + 5% Dextrose	13.2	a	a	Propionate	0.0342557	AH13.2
1	50% BHI w/o Dextrose + 5% Dextrose	13.6	a	a	Acetate	1.74144	AH13.6
1	50% BHI w/o Dextrose + 5% Dextrose	13.6	a	a	Butyrate	14.7362	AH13.6
1	50% BHI w/o Dextrose + 5% Dextrose	13.6	a	a	Propionate	0.0354527	AH13.6
1	50% BHI w/o Dextrose + 5% Dextrose	11.19	a	a	Acetate	0.997059	AH11.19
1	50% BHI w/o Dextrose + 5% Dextrose	11.19	a	a	Butyrate	12.8866	AH11.19
1	50% BHI w/o Dextrose + 5% Dextrose	11.19	a	a	Propionate	0.559898	AH11.19
2	50% BHI w/o Dextrose + 5% Dextrose	11.2	a	a	Acetate	1.41304	AH11.2
2	50% BHI w/o Dextrose + 5% Dextrose	11.2	a	a	Butyrate	12.7724	AH11.2
2	50% BHI w/o Dextrose + 5% Dextrose	11.2	a	a	Propionate	0.51585	AH11.2
2	50% BHI w/o Dextrose + 5% Dextrose	13.17	b	a	Acetate	0.558825	AH13.17
2	50% BHI w/o Dextrose + 5% Dextrose	13.17	b	a	Butyrate	10.7163	AH13.17
2	50% BHI w/o Dextrose + 5% Dextrose	13.17	b	a	Propionate	0.531564	AH13.17
2	50% BHI w/o Dextrose + 5% Dextrose	22.35	a	a	Acetate	0.483773	AH22.35
2	50% BHI w/o Dextrose + 5% Dextrose	22.35	a	a	Butyrate	16.7068	AH22.35
2	50% BHI w/o Dextrose + 5% Dextrose	22.35	a	a	Propionate	0.284023	AH22.35
2	50% BHI w/o Dextrose + 5% Dextrose	14.17	a	a	Acetate	1.04433	AH14.17
2	50% BHI w/o Dextrose + 5% Dextrose	14.17	a	a	Butyrate	11.9412	AH14.17
2	50% BHI w/o Dextrose + 5% Dextrose	14.17	a	a	Propionate	0.606601	AH14.17
2	50% BHI w/o Dextrose + 5% Dextrose	9.9	a	a	Acetate	2.09523	AH9.9
2	50% BHI w/o Dextrose + 5% Dextrose	9.9	a	a	Butyrate	10.8553	AH9.9
2	50% BHI w/o Dextrose + 5% Dextrose	9.9	a	a	Propionate	0.601393	AH9.9
2	50% BHI w/o Dextrose + 5% Dextrose	13.2	a	a	Acetate	0.735436	AH13.2
2	50% BHI w/o Dextrose + 5% Dextrose	13.2	a	a	Butyrate	10.9148	AH13.2
2	50% BHI w/o Dextrose + 5% Dextrose	13.2	a	a	Propionate	0.135388	AH13.2
2	50% BHI w/o Dextrose + 5% Dextrose	13.6	a	a	Acetate	1.18467	AH13.6
2	50% BHI w/o Dextrose + 5% Dextrose	13.6	a	a	Butyrate	10.6866	AH13.6
2	50% BHI w/o Dextrose + 5% Dextrose	13.6	a	a	Propionate	0.0508245	AH13.6
2	50% BHI w/o Dextrose + 5% Dextrose	BHI	a	b	Acetate	0.463271	BHI
2	50% BHI w/o Dextrose + 5% Dextrose	BHI	a	b	Butyrate	0.453889	BHI
2	50% BHI w/o Dextrose + 5% Dextrose	BHI	a	b	Propionate	0.0389453	BHI
2	50% BHI w/o Dextrose + 5% Dextrose	11.19	a	a	Acetate	1.18879	AH11.19
2	50% BHI w/o Dextrose + 5% Dextrose	11.19	a	a	Butyrate	18.3394	AH11.19
2	50% BHI w/o Dextrose + 5% Dextrose	11.19	a	a	Propionate	0.442007	AH11.19
3	50% BHI w/o Dextrose + 5% Dextrose	11.2	a	a	Acetate	1.43923	AH11.2
3	50% BHI w/o Dextrose + 5% Dextrose	11.2	a	a	Butyrate	17.1846	AH11.2
3	50% BHI w/o Dextrose + 5% Dextrose	11.2	a	a	Propionate	0.499009	AH11.2
3	50% BHI w/o Dextrose + 5% Dextrose	13.17	a	a	Acetate	0.516105	AH13.17
3	50% BHI w/o Dextrose + 5% Dextrose	13.17	a	a	Butyrate	12.1757	AH13.17
3	50% BHI w/o Dextrose + 5% Dextrose	13.17	a	a	Propionate	0.567949	AH13.17
3	50% BHI w/o Dextrose + 5% Dextrose	22.35	a	a	Acetate	0.539701	AH22.35
3	50% BHI w/o Dextrose + 5% Dextrose	22.35	a	a	Butyrate	15.1073	AH22.35
3	50% BHI w/o Dextrose + 5% Dextrose	22.35	a	a	Propionate	0.581882	AH22.35
3	50% BHI w/o Dextrose + 5% Dextrose	14.17	b	a	Acetate	1.04571	AH14.17
3	50% BHI w/o Dextrose + 5% Dextrose	14.17	b	a	Butyrate	16.455	AH14.17
3	50% BHI w/o Dextrose + 5% Dextrose	14.17	b	a	Propionate	0.661305	AH14.17
3	50% BHI w/o Dextrose + 5% Dextrose	9.9	a	a	Acetate	2.12351	AH9.9
3	50% BHI w/o Dextrose + 5% Dextrose	9.9	a	a	Butyrate	14.7827	AH9.9
3	50% BHI w/o Dextrose + 5% Dextrose	9.9	a	a	Propionate	0.611424	AH9.9
3	50% BHI w/o Dextrose + 5% Dextrose	13.2	a	a	Acetate	0.828276	AH13.2
3	50% BHI w/o Dextrose + 5% Dextrose	13.2	a	a	Butyrate	13.6335	AH13.2
3	50% BHI w/o Dextrose + 5% Dextrose	13.2	a	a	Propionate	0.170187	AH13.2
3	50% BHI w/o Dextrose + 5% Dextrose	13.6	a	a	Acetate	1.24283	AH13.6
3	50% BHI w/o Dextrose + 5% Dextrose	13.6	a	a	Butyrate	13.8515	AH13.6
3	50% BHI w/o Dextrose + 5% Dextrose	13.6	a	a	Propionate	0.0583489	AH13.6
3	50% BHI w/o Dextrose + 5% Dextrose	BHI	a	b	Acetate	0.430999	BHI
3	50% BHI w/o Dextrose + 5% Dextrose	BHI	a	b	Butyrate	0.528038	BHI
3	50% BHI w/o Dextrose + 5% Dextrose	BHI	a	b	Propionate	0.0387626	BHI
3	50% BHI w/o Dextrose + 5% Dextrose	11.19	a	a	Acetate	1.16154	AH11.19
3	50% BHI w/o Dextrose + 5% Dextrose	11.19	a	a	Butyrate	22.0616	AH11.19
3	50% BHI w/o Dextrose + 5% Dextrose	11.19	a	a	Propionate	0.38868	AH11.19
1	50% BHI w/o Dextrose + 5% Dextrose	15.4	a	a	Acetate	1.16158	AH15.4
1	50% BHI w/o Dextrose + 5% Dextrose	15.4	a	a	Butyrate	18.422	AH15.4
1	50% BHI w/o Dextrose + 5% Dextrose	15.4	a	a	Propionate	0.554222	AH15.4
2	50% BHI w/o Dextrose + 5% Dextrose	15.4	a	a	Acetate	0.96407	AH15.4
2	50% BHI w/o Dextrose + 5% Dextrose	15.4	a	a	Butyrate	16.8796	AH15.4
2	50% BHI w/o Dextrose + 5% Dextrose	15.4	a	a	Propionate	0.568681	AH15.4
3	50% BHI w/o Dextrose + 5% Dextrose	15.4	a	a	Acetate	0.987511	AH15.4
3	50% BHI w/o Dextrose + 5% Dextrose	15.4	a	a	Butyrate	16.2829	AH15.4
3	50% BHI w/o Dextrose + 5% Dextrose	15.4	a	a	Propionate	0.148654	AH15.4
1	50% BHI w/o Dextrose + 5% Dextrose	13.43	a	a	Acetate	0.843209	AH13.43
1	50% BHI w/o Dextrose + 5% Dextrose	13.43	a	a	Butyrate	16.2357	AH13.43
1	50% BHI w/o Dextrose + 5% Dextrose	13.43	a	a	Propionate	0.0538799	AH13.43
2	50% BHI w/o Dextrose + 5% Dextrose	13.43	a	a	Acetate	0.797649	AH13.43
2	50% BHI w/o Dextrose + 5% Dextrose	13.43	a	a	Butyrate	17.3096	AH13.43
2	50% BHI w/o Dextrose + 5% Dextrose	13.43	a	a	Propionate	0.218712	AH13.43
3	50% BHI w/o Dextrose + 5% Dextrose	13.43	b	a	Acetate	0.466089	AH13.430
3	50% BHI w/o Dextrose + 5% Dextrose	13.43	b	a	Butyrate	17.3094	AH13.430
3	50% BHI w/o Dextrose + 5% Dextrose	13.43	b	a	Propionate	0.177209	AH13.430
1	50% BHI w/o Dextrose + 5% Inositol	BHI	a	c	Acetate	0.417291	AHBHI
1	50% BHI w/o Dextrose + 5% Inositol	BHI	a	c	Butyrate	0.0604047	AHBHI
1	50% BHI w/o Dextrose + 5% Inositol	BHI	a	c	Propionate	0.0832029	AHBHI
1	50% BHI w/o Dextrose + 5% Inositol	11.2	a	a	Acetate	4.60917	AH11.2
1	50% BHI w/o Dextrose + 5% Inositol	11.2	a	a	Butyrate	4.38526	AH11.2
1	50% BHI w/o Dextrose + 5% Inositol	11.2	a	a	Propionate	25.5685	AH11.2
1	50% BHI w/o Dextrose + 5% Inositol	13.17	a	a	Acetate	4.89797	AH13.17
1	50% BHI w/o Dextrose + 5% Inositol	13.17	a	a	Butyrate	4.75391	AH13.17
1	50% BHI w/o Dextrose + 5% Inositol	13.17	a	a	Propionate	26.963	AH13.17
1	50% BHI w/o Dextrose + 5% Inositol	22.35	a	a	Acetate	6.14122	AH22.35
1	50% BHI w/o Dextrose + 5% Inositol	22.35	a	a	Butyrate	5.47574	AH22.35
1	50% BHI w/o Dextrose + 5% Inositol	22.35	a	a	Propionate	24.9641	AH22.35
1	50% BHI w/o Dextrose + 5% Inositol	14.17	a	a	Acetate	5.97499	AH14.17
1	50% BHI w/o Dextrose + 5% Inositol	14.17	a	a	Butyrate	2.41902	AH14.17
1	50% BHI w/o Dextrose + 5% Inositol	14.17	a	a	Propionate	24.7357	AH14.17
1	50% BHI w/o Dextrose + 5% Inositol	9.9	a	a	Acetate	6.3781	AH9.9
1	50% BHI w/o Dextrose + 5% Inositol	9.9	a	a	Butyrate	1.44487	AH9.9
1	50% BHI w/o Dextrose + 5% Inositol	9.9	a	a	Propionate	25.7331	AH9.9
1	50% BHI w/o Dextrose + 5% Inositol	13.2	b	c	Acetate	0.500808	AH13.2
1	50% BHI w/o Dextrose + 5% Inositol	13.2	b	c	Butyrate	2.86297	AH13.2
1	50% BHI w/o Dextrose + 5% Inositol	13.2	b	c	Propionate	1.38867	AH13.2
1	50% BHI w/o Dextrose + 5% Inositol	13.6	c	c	Acetate	0.610323	AH13.60
1	50% BHI w/o Dextrose + 5% Inositol	13.6	c	c	Butyrate	3.98575	AH13.60
1	50% BHI w/o Dextrose + 5% Inositol	13.6	c	c	Propionate	0.713	AH13.60
1	50% BHI w/o Dextrose + 5% Inositol	11.19	c	a	Acetate	4.34589	AH11.19
1	50% BHI w/o Dextrose + 5% Inositol	11.19	c	a	Butyrate	5.1389	AH11.19
1	50% BHI w/o Dextrose + 5% Inositol	11.19	c	a	Propionate	31.8787	AH11.19
2	50% BHI w/o Dextrose + 5% Inositol	11.2	c	a	Acetate	3.87189	AH11.2
2	50% BHI w/o Dextrose + 5% Inositol	11.2	c	a	Butyrate	4.97341	AH11.2
2	50% BHI w/o Dextrose + 5% Inositol	11.2	c	a	Propionate	27.0231	AH11.2
2	50% BHI w/o Dextrose + 5% Inositol	13.17	c	a	Acetate	3.84842	AH13.17
2	50% BHI w/o Dextrose + 5% Inositol	13.17	c	a	Butyrate	4.14759	AH13.17
2	50% BHI w/o Dextrose + 5% Inositol	13.17	c	a	Propionate	29.1273	AH13.17
2	50% BHI w/o Dextrose + 5% Inositol	22.35	a	a	Acetate	4.26866	AH22.35
2	50% BHI w/o Dextrose + 5% Inositol	22.35	a	a	Butyrate	4.38865	AH22.35
2	50% BHI w/o Dextrose + 5% Inositol	22.35	a	a	Propionate	23.3265	AH22.35
2	50% BHI w/o Dextrose + 5% Inositol	14.17	a	a	Acetate	4.65747	AH14.17
2	50% BHI w/o Dextrose + 5% Inositol	14.17	a	a	Butyrate	2.45252	AH14.17
2	50% BHI w/o Dextrose + 5% Inositol	14.17	a	a	Propionate	24.1837	AH14.17
2	50% BHI w/o Dextrose + 5% Inositol	9.9	a	a	Acetate	5.66087	AH9.9
2	50% BHI w/o Dextrose + 5% Inositol	9.9	a	a	Butyrate	1.86621	AH9.9
2	50% BHI w/o Dextrose + 5% Inositol	9.9	a	a	Propionate	27.5599	AH9.9
2	50% BHI w/o Dextrose + 5% Inositol	13.2	a	c	Acetate	0.471226	AH13.2
2	50% BHI w/o Dextrose + 5% Inositol	13.2	a	c	Butyrate	4.09178	AH13.2
2	50% BHI w/o Dextrose + 5% Inositol	13.2	a	c	Propionate	1.25527	AH13.2
2	50% BHI w/o Dextrose + 5% Inositol	13.6	a	c	Acetate	0.575973	AH13.60
2	50% BHI w/o Dextrose + 5% Inositol	13.6	a	c	Butyrate	3.64725	AH13.60
2	50% BHI w/o Dextrose + 5% Inositol	13.6	a	c	Propionate	0.531133	AH13.60
2	50% BHI w/o Dextrose + 5% Inositol	BHI	a	c	Acetate	0.556982	AHBHI
2	50% BHI w/o Dextrose + 5% Inositol	BHI	a	c	Butyrate	0.291146	AHBHI
2	50% BHI w/o Dextrose + 5% Inositol	BHI	a	c	Propionate	0.150396	AHBHI
2	50% BHI w/o Dextrose + 5% Inositol	11.19	b	a	Acetate	5.224	AH11.19
2	50% BHI w/o Dextrose + 5% Inositol	11.19	b	a	Butyrate	3.26592	AH11.19
2	50% BHI w/o Dextrose + 5% Inositol	11.19	b	a	Propionate	24.2702	AH11.19
3	50% BHI w/o Dextrose + 5% Inositol	11.2	c	a	Acetate	4.27055	AH11.2
3	50% BHI w/o Dextrose + 5% Inositol	11.2	c	a	Butyrate	5.99284	AH11.2
3	50% BHI w/o Dextrose + 5% Inositol	11.2	c	a	Propionate	27.05	AH11.2
3	50% BHI w/o Dextrose + 5% Inositol	13.17	c	a	Acetate	3.97836	AH13.17
3	50% BHI w/o Dextrose + 5% Inositol	13.17	c	a	Butyrate	3.99257	AH13.17
3	50% BHI w/o Dextrose + 5% Inositol	13.17	c	a	Propionate	24.279	AH13.17
3	50% BHI w/o Dextrose + 5% Inositol	22.35	c	a	Acetate	5.04886	AH22.35
3	50% BHI w/o Dextrose + 5% Inositol	22.35	c	a	Butyrate	4.41815	AH22.35
3	50% BHI w/o Dextrose + 5% Inositol	22.35	c	a	Propionate	23.4269	AH22.35
3	50% BHI w/o Dextrose + 5% Inositol	14.17	c	a	Acetate	5.17785	AH14.17
3	50% BHI w/o Dextrose + 5% Inositol	14.17	c	a	Butyrate	2.25076	AH14.17
3	50% BHI w/o Dextrose + 5% Inositol	14.17	c	a	Propionate	24.5543	AH14.17
3	50% BHI w/o Dextrose + 5% Inositol	9.9	a	a	Acetate	5.41087	AH9.9
3	50% BHI w/o Dextrose + 5% Inositol	9.9	a	a	Butyrate	2.02394	AH9.9
3	50% BHI w/o Dextrose + 5% Inositol	9.9	a	a	Propionate	25.6716	AH9.9
3	50% BHI w/o Dextrose + 5% Inositol	13.2	a	c	Acetate	0.572174	AH13.20
3	50% BHI w/o Dextrose + 5% Inositol	13.2	a	c	Butyrate	4.27469	AH13.20
3	50% BHI w/o Dextrose + 5% Inositol	13.2	a	c	Propionate	1.19089	AH13.20
3	50% BHI w/o Dextrose + 5% Inositol	13.6	a	c	Acetate	0.554954	AH13.6
3	50% BHI w/o Dextrose + 5% Inositol	13.6	a	c	Butyrate	3.59806	AH13.6
3	50% BHI w/o Dextrose + 5% Inositol	13.6	a	c	Propionate	0.435727	AH13.6
3	50% BHI w/o Dextrose + 5% Inositol	BHI	a	c	Acetate	0.501132	AHBHI
3	50% BHI w/o Dextrose + 5% Inositol	BHI	a	c	Butyrate	0.365562	AHBHI
3	50% BHI w/o Dextrose + 5% Inositol	BHI	a	c	Propionate	0.176036	AHBHI
3	50% BHI w/o Dextrose + 5% Inositol	11.19	a	a	Acetate	3.61204	AH11.19
3	50% BHI w/o Dextrose + 5% Inositol	11.19	a	a	Butyrate	6.13549	AH11.19
3	50% BHI w/o Dextrose + 5% Inositol	11.19	a	a	Propionate	21.8263	AH11.19
1	50% BHI w/o Dextrose + 5% Inositol	15.4	a	b	Acetate	3.27698	AH15.4
1	50% BHI w/o Dextrose + 5% Inositol	15.4	a	b	Butyrate	4.25091	AH15.4
1	50% BHI w/o Dextrose + 5% Inositol	15.4	a	b	Propionate	18.2541	AH15.4
2	50% BHI w/o Dextrose + 5% Inositol	15.4	b	b	Acetate	3.18678	AH15.4
2	50% BHI w/o Dextrose + 5% Inositol	15.4	b	b	Butyrate	3.83292	AH15.4
2	50% BHI w/o Dextrose + 5% Inositol	15.4	b	b	Propionate	18.4881	AH15.4
3	50% BHI w/o Dextrose + 5% Inositol	15.4	c	b	Acetate	3.00764	AH15.4
3	50% BHI w/o Dextrose + 5% Inositol	15.4	c	b	Butyrate	3.5398	AH15.4
3	50% BHI w/o Dextrose + 5% Inositol	15.4	c	b	Propionate	17.7276	AH15.4
1	50% BHI w/o Dextrose + 5% Inositol	13.43	c	c	Acetate	0.393697	AH13.43
1	50% BHI w/o Dextrose + 5% Inositol	13.43	c	c	Butyrate	4.27078	AH13.43
1	50% BHI w/o Dextrose + 5% Inositol	13.43	c	c	Propionate	0.308188	AH13.43
2	50% BHI w/o Dextrose + 5% Inositol	13.43	c	c	Acetate	0.383564	AH13.430
2	50% BHI w/o Dextrose + 5% Inositol	13.43	c	c	Butyrate	4.14254	AH13.430
2	50% BHI w/o Dextrose + 5% Inositol	13.43	c	c	Propionate	0.321243	AH13.430
3	50% BHI w/o Dextrose + 5% Inositol	13.43	c	c	Acetate	0.349403	AH13.43
3	50% BHI w/o Dextrose + 5% Inositol	13.43	c	c	Butyrate	3.77095	AH13.43
3	50% BHI w/o Dextrose + 5% Inositol	13.43	c	c	Propionate	0.569042	AH13.43
1	50% BHI w/o Dextrose + 5% Lactulose	22.35	a	a	Acetate	1.01659	AH22.35
1	50% BHI w/o Dextrose + 5% Lactulose	22.35	a	a	Butyrate	16.6785	AH22.35
1	50% BHI w/o Dextrose + 5% Lactulose	22.35	a	a	Propionate	0.0599336	AH22.35
1	50% BHI w/o Dextrose + 5% Lactulose	13.17	ab	ab	Acetate	0.728986	AH13.17
1	50% BHI w/o Dextrose + 5% Lactulose	13.17	ab	ab	Butyrate	13.223	AH13.17
1	50% BHI w/o Dextrose + 5% Lactulose	13.17	ab	ab	Propionate	0.0542827	AH13.17
1	50% BHI w/o Dextrose + 5% Lactulose	14.17	bc	bc	Acetate	0.423543	AH14.17
1	50% BHI w/o Dextrose + 5% Lactulose	14.17	bc	bc	Butyrate	11.777	AH14.17
1	50% BHI w/o Dextrose + 5% Lactulose	14.17	bc	bc	Propionate	0.0549507	AH14.17
1	50% BHI w/o Dextrose + 5% Lactulose	9.9	bc	cd	Acetate	0.347803	AH9.9
1	50% BHI w/o Dextrose + 5% Lactulose	9.9	bc	cd	Butyrate	9.60983	AH9.9
1	50% BHI w/o Dextrose + 5% Lactulose	9.9	bc	cd	Propionate	0.0516888	AH9.9
1	50% BHI w/o Dextrose + 5% Lactulose	11.19	cd	fg	Acetate	0.442635	AH11.19
1	50% BHI w/o Dextrose + 5% Lactulose	11.19	cd	fg	Butyrate	0.825799	AH11.19
1	50% BHI w/o Dextrose + 5% Lactulose	11.19	cd	fg	Propionate	0.0328773	AH11.19
2	50% BHI w/o Dextrose + 5% Lactulose	22.35	de	a	Acetate	3.27533	AH22.35
2	50% BHI w/o Dextrose + 5% Lactulose	22.35	de	a	Butyrate	17.9744	AH22.35
2	50% BHI w/o Dextrose + 5% Lactulose	22.35	de	a	Propionate	0.105954	AH22.35
2	50% BHI w/o Dextrose + 5% Lactulose	13.17	def	ab	Acetate	0.4691	AH13.170
2	50% BHI w/o Dextrose + 5% Lactulose	13.17	def	ab	Butyrate	13.1119	AH13.170
2	50% BHI w/o Dextrose + 5% Lactulose	13.17	def	ab	Propionate	0.0646835	AH13.170
2	50% BHI w/o Dextrose + 5% Lactulose	14.17	ef	bc	Acetate	0.321098	AH14.17
2	50% BHI w/o Dextrose + 5% Lactulose	14.17	ef	bc	Butyrate	9.24674	AH14.17
2	50% BHI w/o Dextrose + 5% Lactulose	14.17	ef	bc	Propionate	0.0441088	AH14.17
2	50% BHI w/o Dextrose + 5% Lactulose	9.9	efg	cd	Acetate	0.369893	AH9.9
2	50% BHI w/o Dextrose + 5% Lactulose	9.9	efg	cd	Butyrate	7.40025	AH9.9
2	50% BHI w/o Dextrose + 5% Lactulose	9.9	efg	cd	Propionate	0.0628781	AH9.9
2	50% BHI w/o Dextrose + 5% Lactulose	11.19	fg	fg	Acetate	0.135872	AH11.19
2	50% BHI w/o Dextrose + 5% Lactulose	11.19	fg	fg	Butyrate	2.36487	AH11.19
2	50% BHI w/o Dextrose + 5% Lactulose	11.19	fg	fg	Propionate	0.499293	AH11.19
3	50% BHI w/o Dextrose + 5% Lactulose	22.35	g	a	Acetate	0.38756	AH22.35
3	50% BHI w/o Dextrose + 5% Lactulose	22.35	g	a	Butyrate	15.8619	AH22.35
3	50% BHI w/o Dextrose + 5% Lactulose	22.35	g	a	Propionate	0.017361	AH22.35
3	50% BHI w/o Dextrose + 5% Lactulose	13.17	a	ab	Acetate	0.391705	AH13.17
3	50% BHI w/o Dextrose + 5% Lactulose	13.17	a	ab	Butyrate	12.9088	AH13.17
3	50% BHI w/o Dextrose + 5% Lactulose	13.17	a	ab	Propionate	0.0406877	AH13.17
3	50% BHI w/o Dextrose + 5% Lactulose	14.17	ab	bc	Acetate	0.275423	AH14.17
3	50% BHI w/o Dextrose + 5% Lactulose	14.17	ab	bc	Butyrate	11.3066	AH14.17
3	50% BHI w/o Dextrose + 5% Lactulose	14.17	ab	bc	Propionate	0.0621552	AH14.17
3	50% BHI w/o Dextrose + 5% Lactulose	11.19	bc	fg	Acetate	0.225187	AH11.19
3	50% BHI w/o Dextrose + 5% Lactulose	11.19	bc	fg	Butyrate	2.10943	AH11.19
3	50% BHI w/o Dextrose + 5% Lactulose	11.19	bc	fg	Propionate	0.343141	AH11.19
1	50% BHI w/o Dextrose + 5% Lactulose	11.2	bc	de	Acetate	0.214407	AH11.20
1	50% BHI w/o Dextrose + 5% Lactulose	11.2	bc	de	Butyrate	9.13436	AH11.20
1	50% BHI w/o Dextrose + 5% Lactulose	11.2	bc	de	Propionate	0.233923	AH11.20
1	50% BHI w/o Dextrose + 5% Lactulose	13.6	cd	efg	Acetate	0.394751	AH13.6
1	50% BHI w/o Dextrose + 5% Lactulose	13.6	cd	efg	Butyrate	3.74612	AH13.6
1	50% BHI w/o Dextrose + 5% Lactulose	13.6	cd	efg	Propionate	0.331458	AH13.6
1	50% BHI w/o Dextrose + 5% Lactulose	BHI	de	g	Acetate	0.413753	AHBHI
1	50% BHI w/o Dextrose + 5% Lactulose	BHI	de	g	Butyrate	0.288386	AHBHI
1	50% BHI w/o Dextrose + 5% Lactulose	BHI	de	g	Propionate	0.0271905	AHBHI
2	50% BHI w/o Dextrose + 5% Lactulose	11.2	def	de	Acetate	0.131409	AH11.2
2	50% BHI w/o Dextrose + 5% Lactulose	11.2	def	de	Butyrate	4.14434	AH11.2
2	50% BHI w/o Dextrose + 5% Lactulose	11.2	def	de	Propionate	0.287761	AH11.2
2	50% BHI w/o Dextrose + 5% Lactulose	13.6	ef	efg	Acetate	0.369722	AH13.6
2	50% BHI w/o Dextrose + 5% Lactulose	13.6	ef	efg	Butyrate	3.47174	AH13.6
2	50% BHI w/o Dextrose + 5% Lactulose	13.6	ef	efg	Propionate	0.311677	AH13.6
2	50% BHI w/o Dextrose + 5% Lactulose	BHI	efg	g	Acetate	0.373781	AHBHI
2	50% BHI w/o Dextrose + 5% Lactulose	BHI	efg	g	Butyrate	0.226733	AHBHI
2	50% BHI w/o Dextrose + 5% Lactulose	BHI	efg	g	Propionate	0.0262389	AHBHI
3	50% BHI w/o Dextrose + 5% Lactulose	11.2	fg	de	Acetate	0.108993	AH11.2
3	50% BHI w/o Dextrose + 5% Lactulose	11.2	fg	de	Butyrate	5.14031	AH11.2
3	50% BHI w/o Dextrose + 5% Lactulose	11.2	fg	de	Propionate	0.112796	AH11.2
3	50% BHI w/o Dextrose + 5% Lactulose	13.6	g	efg	Acetate	0.316572	AH13.6
3	50% BHI w/o Dextrose + 5% Lactulose	13.6	g	efg	Butyrate	3.83189	AH13.6
3	50% BHI w/o Dextrose + 5% Lactulose	13.6	g	efg	Propionate	0.352774	AH13.6
3	50% BHI w/o Dextrose + 5% Lactulose	BHI	a	g	Acetate	0.334493	AHBHI0
3	50% BHI w/o Dextrose + 5% Lactulose	BHI	a	g	Butyrate	0.236207	AHBHI0
3	50% BHI w/o Dextrose + 5% Lactulose	BHI	a	g	Propionate	0.0247605	AHBHI0
3	50% BHI w/o Dextrose + 5% Lactulose	9.9	ab	cd	Acetate	0.387751	AH9.9
3	50% BHI w/o Dextrose + 5% Lactulose	9.9	ab	cd	Butyrate	8.91208	AH9.9
3	50% BHI w/o Dextrose + 5% Lactulose	9.9	ab	cd	Propionate	0.501811	AH9.9
1	50% BHI w/o Dextrose + 5% Lactulose	13.2	bc	def	Acetate	0.375535	AH13.2
1	50% BHI w/o Dextrose + 5% Lactulose	13.2	bc	def	Butyrate	6.00108	AH13.2
1	50% BHI w/o Dextrose + 5% Lactulose	13.2	bc	def	Propionate	1.08695	AH13.2
2	50% BHI w/o Dextrose + 5% Lactulose	13.2	bc	def	Acetate	0.313306	AH13.2
2	50% BHI w/o Dextrose + 5% Lactulose	13.2	bc	def	Butyrate	4.43815	AH13.2
2	50% BHI w/o Dextrose + 5% Lactulose	13.2	bc	def	Propionate	0.477965	AH13.2
3	50% BHI w/o Dextrose + 5% Lactulose	13.2	cd	def	Acetate	0.363285	AH13.2
3	50% BHI w/o Dextrose + 5% Lactulose	13.2	cd	def	Butyrate	4.77844	AH13.2
3	50% BHI w/o Dextrose + 5% Lactulose	13.2	cd	def	Propionate	0.521113	AH13.2
1	50% BHI w/o Dextrose + 5% Lactulose	15.4	de	bc	Acetate	0.578411	AH15.4
1	50% BHI w/o Dextrose + 5% Lactulose	15.4	de	bc	Butyrate	14.2968	AH15.4
1	50% BHI w/o Dextrose + 5% Lactulose	15.4	de	bc	Propionate	0.562848	AH15.4
2	50% BHI w/o Dextrose + 5% Lactulose	15.4	def	bc	Acetate	0.293123	AH15.4
2	50% BHI w/o Dextrose + 5% Lactulose	15.4	def	bc	Butyrate	10.0715	AH15.4
2	50% BHI w/o Dextrose + 5% Lactulose	15.4	def	bc	Propionate	0.6149	AH15.4
3	50% BHI w/o Dextrose + 5% Lactulose	15.4	ef	bc	Acetate	0.282406	AH15.4
3	50% BHI w/o Dextrose + 5% Lactulose	15.4	ef	bc	Butyrate	10.4168	AH15.4
3	50% BHI w/o Dextrose + 5% Lactulose	15.4	ef	bc	Propionate	0.435904	AH15.4
1	50% BHI w/o Dextrose + 5% Lactulose	13.43	efg	ef	Acetate	0.356026	AH13.430
1	50% BHI w/o Dextrose + 5% Lactulose	13.43	efg	ef	Butyrate	4.786	AH13.430
1	50% BHI w/o Dextrose + 5% Lactulose	13.43	efg	ef	Propionate	0.409451	AH13.430
2	50% BHI w/o Dextrose + 5% Lactulose	13.43	fg	ef	Acetate	0.323443	AH13.43
2	50% BHI w/o Dextrose + 5% Lactulose	13.43	fg	ef	Butyrate	4.26685	AH13.43
2	50% BHI w/o Dextrose + 5% Lactulose	13.43	fg	ef	Propionate	0.410996	AH13.43
3	50% BHI w/o Dextrose + 5% Lactulose	13.43	g	ef	Acetate	0.284702	AH13.43
3	50% BHI w/o Dextrose + 5% Lactulose	13.43	g	ef	Butyrate	3.74006	AH13.43
3	50% BHI w/o Dextrose + 5% Lactulose	13.43	g	ef	Propionate	0.473986	AH13.43
1	50% BHI w/o Dextrose + 5% Trehalose	22.35	a	a	Acetate	0.60583	AH22.35
1	50% BHI w/o Dextrose + 5% Trehalose	22.35	a	a	Butyrate	14.9435	AH22.35
1	50% BHI w/o Dextrose + 5% Trehalose	22.35	a	a	Propionate	0.0514315	AH22.35
1	50% BHI w/o Dextrose + 5% Trehalose	13.2	a	a	Acetate	0.571099	AH13.2
1	50% BHI w/o Dextrose + 5% Trehalose	13.2	a	a	Butyrate	14.9317	AH13.2
1	50% BHI w/o Dextrose + 5% Trehalose	13.2	a	a	Propionate	0.0476066	AH13.2
1	50% BHI w/o Dextrose + 5% Trehalose	13.6	a	a	Acetate	1.38828	AH13.6
1	50% BHI w/o Dextrose + 5% Trehalose	13.6	a	a	Butyrate	13.7364	AH13.6
1	50% BHI w/o Dextrose + 5% Trehalose	13.6	a	a	Propionate	0.0471231	AH13.6
1	50% BHI w/o Dextrose + 5% Trehalose	13.43	a	a	Acetate	0.571526	AH13.43
1	50% BHI w/o Dextrose + 5% Trehalose	13.43	a	a	Butyrate	14.5498	AH13.43
1	50% BHI w/o Dextrose + 5% Trehalose	13.43	a	a	Propionate	0.047456	AH13.43
1	50% BHI w/o Dextrose + 5% Trehalose	11.19	b	b	Acetate	0.313668	AH11.19
1	50% BHI w/o Dextrose + 5% Trehalose	11.19	b	b	Butyrate	2.16788	AH11.19
1	50% BHI w/o Dextrose + 5% Trehalose	11.19	b	b	Propionate	0.333216	AH11.19
2	50% BHI w/o Dextrose + 5% Trehalose	22.35	b	a	Acetate	0.838067	AH22.350
2	50% BHI w/o Dextrose + 5% Trehalose	22.35	b	a	Butyrate	17.8302	AH22.350
2	50% BHI w/o Dextrose + 5% Trehalose	22.35	b	a	Propionate	0.0535527	AH22.350
2	50% BHI w/o Dextrose + 5% Trehalose	13.2	b	a	Acetate	0.567403	AH13.2
2	50% BHI w/o Dextrose + 5% Trehalose	13.2	b	a	Butyrate	16.6207	AH13.2
2	50% BHI w/o Dextrose + 5% Trehalose	13.2	b	a	Propionate	0.0411014	AH13.2
2	50% BHI w/o Dextrose + 5% Trehalose	13.6	b	a	Acetate	1.19666	AH13.6
2	50% BHI w/o Dextrose + 5% Trehalose	13.6	b	a	Butyrate	15.7288	AH13.6
2	50% BHI w/o Dextrose + 5% Trehalose	13.6	b	a	Propionate	0.0501254	AH13.6
2	50% BHI w/o Dextrose + 5% Trehalose	13.43	b	a	Acetate	0.626515	AH13.43
2	50% BHI w/o Dextrose + 5% Trehalose	13.43	b	a	Butyrate	18.0773	AH13.43
2	50% BHI w/o Dextrose + 5% Trehalose	13.43	b	a	Propionate	0.0337426	AH13.43
2	50% BHI w/o Dextrose + 5% Trehalose	11.19	b	b	Acetate	0.286691	AH11.19
2	50% BHI w/o Dextrose + 5% Trehalose	11.19	b	b	Butyrate	1.97874	AH11.19
2	50% BHI w/o Dextrose + 5% Trehalose	11.19	b	b	Propionate	0.370777	AH11.19
3	50% BHI w/o Dextrose + 5% Trehalose	22.35	b	a	Acetate	3.04316	AH22.35
3	50% BHI w/o Dextrose + 5% Trehalose	22.35	b	a	Butyrate	19.8033	AH22.35
3	50% BHI w/o Dextrose + 5% Trehalose	22.35	b	a	Propionate	0.0813039	AH22.35
3	50% BHI w/o Dextrose + 5% Trehalose	13.2	a	a	Acetate	0.73905	AH13.2
3	50% BHI w/o Dextrose + 5% Trehalose	13.2	a	a	Butyrate	19.5252	AH13.2
3	50% BHI w/o Dextrose + 5% Trehalose	13.2	a	a	Propionate	0.0609531	AH13.2
3	50% BHI w/o Dextrose + 5% Trehalose	13.6	a	a	Acetate	1.06337	AH13.6
3	50% BHI w/o Dextrose + 5% Trehalose	13.6	a	a	Butyrate	19.2443	AH13.6
3	50% BHI w/o Dextrose + 5% Trehalose	13.6	a	a	Propionate	0.06271	AH13.6
3	50% BHI w/o Dextrose + 5% Trehalose	13.43	a	a	Acetate	0.505472	AH13.430
3	50% BHI w/o Dextrose + 5% Trehalose	13.43	a	a	Butyrate	19.8345	AH13.430
3	50% BHI w/o Dextrose + 5% Trehalose	13.43	a	a	Propionate	0.043546	AH13.430
3	50% BHI w/o Dextrose + 5% Trehalose	11.19	a	b	Acetate	0.354152	AH11.19
3	50% BHI w/o Dextrose + 5% Trehalose	11.19	a	b	Butyrate	1.91312	AH11.19
3	50% BHI w/o Dextrose + 5% Trehalose	11.19	a	b	Propionate	0.344999	AH11.19
1	50% BHI w/o Dextrose + 5% Trehalose	13.17	b	b	Acetate	0.437813	AH13.17
1	50% BHI w/o Dextrose + 5% Trehalose	13.17	b	b	Butyrate	1.98718	AH13.17
1	50% BHI w/o Dextrose + 5% Trehalose	13.17	b	b	Propionate	0.339871	AH13.17
1	50% BHI w/o Dextrose + 5% Trehalose	14.17	b	b	Acetate	0.348867	AH14.17
1	50% BHI w/o Dextrose + 5% Trehalose	14.17	b	b	Butyrate	1.45331	AH14.17
1	50% BHI w/o Dextrose + 5% Trehalose	14.17	b	b	Propionate	0.315199	AH14.17
1	50% BHI w/o Dextrose + 5% Trehalose	9.9	b	b	Acetate	0.362194	AH9.9
1	50% BHI w/o Dextrose + 5% Trehalose	9.9	b	b	Butyrate	1.32838	AH9.9
1	50% BHI w/o Dextrose + 5% Trehalose	9.9	b	b	Propionate	0.284665	AH9.9
1	50% BHI w/o Dextrose + 5% Trehalose	11.2	b	b	Acetate	0.348452	AH11.2
1	50% BHI w/o Dextrose + 5% Trehalose	11.2	b	b	Butyrate	1.4625	AH11.2
1	50% BHI w/o Dextrose + 5% Trehalose	11.2	b	b	Propionate	0.294474	AH11.2
1	50% BHI w/o Dextrose + 5% Trehalose	BHI	b	b	Acetate	0.431138	AHBHI
1	50% BHI w/o Dextrose + 5% Trehalose	BHI	b	b	Butyrate	0.450491	AHBHI
1	50% BHI w/o Dextrose + 5% Trehalose	BHI	b	b	Propionate	0.0348625	AHBHI
1	50% BHI w/o Dextrose + 5% Trehalose	13.17	b	b	Acetate	0.303888	AH13.17
1	50% BHI w/o Dextrose + 5% Trehalose	13.17	b	b	Butyrate	2.0443	AH13.17
1	50% BHI w/o Dextrose + 5% Trehalose	13.17	b	b	Propionate	0.485859	AH13.17
2	50% BHI w/o Dextrose + 5% Trehalose	14.17	b	b	Acetate	0.238256	AH14.170
2	50% BHI w/o Dextrose + 5% Trehalose	14.17	b	b	Butyrate	1.68779	AH14.170
2	50% BHI w/o Dextrose + 5% Trehalose	14.17	b	b	Propionate	0.329204	AH14.170
2	50% BHI w/o Dextrose + 5% Trehalose	9.9	a	b	Acetate	0.215327	AH9.9
2	50% BHI w/o Dextrose + 5% Trehalose	9.9	a	b	Butyrate	0.829517	AH9.9
2	50% BHI w/o Dextrose + 5% Trehalose	9.9	a	b	Propionate	0.0707478	AH9.9
2	50% BHI w/o Dextrose + 5% Trehalose	11.2	a	b	Acetate	0.286938	AH11.2
2	50% BHI w/o Dextrose + 5% Trehalose	11.2	a	b	Butyrate	1.79558	AH11.2
2	50% BHI w/o Dextrose + 5% Trehalose	11.2	a	b	Propionate	0.370913	AH11.2
2	50% BHI w/o Dextrose + 5% Trehalose	BHI	a	b	Acetate	0.41555	AHBHI
2	50% BHI w/o Dextrose + 5% Trehalose	BHI	a	b	Butyrate	0.417918	AHBHI
2	50% BHI w/o Dextrose + 5% Trehalose	BHI	a	b	Propionate	0.0161122	AHBHI
3	50% BHI w/o Dextrose + 5% Trehalose	13.17	a	b	Acetate	0.354967	AH13.17
3	50% BHI w/o Dextrose + 5% Trehalose	13.17	a	b	Butyrate	2.23339	AH13.17
3	50% BHI w/o Dextrose + 5% Trehalose	13.17	a	b	Propionate	0.510158	AH13.17
3	50% BHI w/o Dextrose + 5% Trehalose	14.17	b	b	Acetate	0.264151	AH14.17
3	50% BHI w/o Dextrose + 5% Trehalose	14.17	b	b	Butyrate	1.86968	AH14.17
3	50% BHI w/o Dextrose + 5% Trehalose	14.17	b	b	Propionate	0.473303	AH14.17
3	50% BHI w/o Dextrose + 5% Trehalose	11.2	b	b	Acetate	0.266177	AH11.2
3	50% BHI w/o Dextrose + 5% Trehalose	11.2	b	b	Butyrate	2.00434	AH11.2
3	50% BHI w/o Dextrose + 5% Trehalose	11.2	b	b	Propionate	0.474804	AH11.2
3	50% BHI w/o Dextrose + 5% Trehalose	BHI	b	b	Acetate	0.409162	AHBHI
3	50% BHI w/o Dextrose + 5% Trehalose	BHI	b	b	Butyrate	0.499078	AHBHI
3	50% BHI w/o Dextrose + 5% Trehalose	BHI	b	b	Propionate	0.0316736	AHBHI
3	50% BHI w/o Dextrose + 5% Trehalose	9.9	b	b	Acetate	0.410082	AH9.90
3	50% BHI w/o Dextrose + 5% Trehalose	9.9	b	b	Butyrate	3.26558	AH9.90
3	50% BHI w/o Dextrose + 5% Trehalose	9.9	b	b	Propionate	1.02766	AH9.90
1	50% BHI w/o Dextrose + 5% Trehalose	15.4	b	b	Acetate	0.278896	AH15.4
1	50% BHI w/o Dextrose + 5% Trehalose	15.4	b	b	Butyrate	1.96186	AH15.4
1	50% BHI w/o Dextrose + 5% Trehalose	15.4	b	b	Propionate	0.366369	AH15.4
2	50% BHI w/o Dextrose + 5% Trehalose	15.4	b	b	Acetate	0.302405	AH15.4
2	50% BHI w/o Dextrose + 5% Trehalose	15.4	b	b	Butyrate	1.81264	AH15.4
2	50% BHI w/o Dextrose + 5% Trehalose	15.4	b	b	Propionate	0.308219	AH15.4
3	50% BHI w/o Dextrose + 5% Trehalose	15.4	b	b	Acetate	0.291887	AH15.4
3	50% BHI w/o Dextrose + 5% Trehalose	15.4	b	b	Butyrate	1.76639	AH15.4
3	50% BHI w/o Dextrose + 5% Trehalose	15.4	b	b	Propionate	0.260323	AH15.4
1	50% BHI w/o Dextrose + 5% Lactose	11.19	a	a	Acetate	0.409832	AH11.19
1	50% BHI w/o Dextrose + 5% Lactose	11.19	a	a	Butyrate	13.2803	AH11.19
1	50% BHI w/o Dextrose + 5% Lactose	11.19	a	a	Propionate	0.240565	AH11.19
1	50% BHI w/o Dextrose + 5% Lactose	11.19	a	a	Acetate	0.250091	AH11.19
1	50% BHI w/o Dextrose + 5% Lactose	11.19	a	a	Butyrate	9.87789	AH11.19
1	50% BHI w/o Dextrose + 5% Lactose	11.19	a	a	Propionate	0.232926	AH11.19
1	50% BHI w/o Dextrose + 5% Lactose	11.19	a	a	Acetate	0.240066	AH11.19
1	50% BHI w/o Dextrose + 5% Lactose	11.19	a	a	Butyrate	9.81888	AH11.19
1	50% BHI w/o Dextrose + 5% Lactose	11.19	a	a	Propionate	0.25783	AH11.19
1	50% BHI w/o Dextrose + 5% Lactose	11.2	a	ab	Acetate	0.268251	AH11.2
1	50% BHI w/o Dextrose + 5% Lactose	11.2	a	ab	Butyrate	11.2782	AH11.2
1	50% BHI w/o Dextrose + 5% Lactose	11.2	a	ab	Propionate	0.0691951	AH11.2
1	50% BHI w/o Dextrose + 5% Lactose	11.2	a	ab	Acetate	0.266994	AH11.20
1	50% BHI w/o Dextrose + 5% Lactose	11.2	a	ab	Butyrate	8.32212	AH11.20
1	50% BHI w/o Dextrose + 5% Lactose	11.2	a	ab	Propionate	0.0629109	AH11.20
1	50% BHI w/o Dextrose + 5% Lactose	11.2	ab	ab	Acetate	0.301122	AH11.2
1	50% BHI w/o Dextrose + 5% Lactose	11.2	ab	ab	Butyrate	8.45439	AH11.2
1	50% BHI w/o Dextrose + 5% Lactose	11.2	ab	ab	Propionate	0.064632	AH11.2
1	50% BHI w/o Dextrose + 5% Lactose	13.17	ab	a	Acetate	0.592686	AH13.17
1	50% BHI w/o Dextrose + 5% Lactose	13.17	ab	a	Butyrate	13.1164	AH13.17
1	50% BHI w/o Dextrose + 5% Lactose	13.17	ab	a	Propionate	0.0505791	AH13.17
1	50% BHI w/o Dextrose + 5% Lactose	13.17	bc	a	Acetate	0.368673	AH13.17
1	50% BHI w/o Dextrose + 5% Lactose	13.17	bc	a	Butyrate	10.741	AH13.17
1	50% BHI w/o Dextrose + 5% Lactose	13.17	bc	a	Propionate	0.0525399	AH13.17
1	50% BHI w/o Dextrose + 5% Lactose	13.17	c	a	Acetate	0.343982	AH13.17
1	50% BHI w/o Dextrose + 5% Lactose	13.17	c	a	Butyrate	10.8985	AH13.17
1	50% BHI w/o Dextrose + 5% Lactose	13.17	c	a	Propionate	0.0547266	AH13.17
1	50% BHI w/o Dextrose + 5% Lactose	13.2	c	c	Acetate	0.371347	AH13.2
1	50% BHI w/o Dextrose + 5% Lactose	13.2	c	c	Butyrate	4.86472	AH13.2
1	50% BHI w/o Dextrose + 5% Lactose	13.2	c	c	Propionate	0.580228	AH13.2
2	50% BHI w/o Dextrose + 5% Lactose	13.2	c	c	Acetate	0.30856	AH13.2
2	50% BHI w/o Dextrose + 5% Lactose	13.2	c	c	Butyrate	4.09945	AH13.2
2	50% BHI w/o Dextrose + 5% Lactose	13.2	c	c	Propionate	0.428413	AH13.2
2	50% BHI w/o Dextrose + 5% Lactose	13.2	a	c	Acetate	0.309689	AH13.2
2	50% BHI w/o Dextrose + 5% Lactose	13.2	a	c	Butyrate	4.16208	AH13.2
2	50% BHI w/o Dextrose + 5% Lactose	13.2	a	c	Propionate	0.445288	AH13.2
2	50% BHI w/o Dextrose + 5% Lactose	13.43	a	c	Acetate	0.355553	AH13.430
2	50% BHI w/o Dextrose + 5% Lactose	13.43	a	c	Butyrate	4.3688	AH13.430
2	50% BHI w/o Dextrose + 5% Lactose	13.43	a	c	Propionate	0.603994	AH13.430
2	50% BHI w/o Dextrose + 5% Lactose	13.43	a	c	Acetate	0.297114	AH13.43
2	50% BHI w/o Dextrose + 5% Lactose	13.43	a	c	Butyrate	3.6104	AH13.43
2	50% BHI w/o Dextrose + 5% Lactose	13.43	a	c	Propionate	0.442959	AH13.43
2	50% BHI w/o Dextrose + 5% Lactose	13.43	a	c	Acetate	0.313853	AH13.43
2	50% BHI w/o Dextrose + 5% Lactose	13.43	a	c	Butyrate	3.84324	AH13.43
2	50% BHI w/o Dextrose + 5% Lactose	13.43	a	c	Propionate	0.4562	AH13.43
2	50% BHI w/o Dextrose + 5% Lactose	13.6	a	bc	Acetate	0.485057	AH13.6
2	50% BHI w/o Dextrose + 5% Lactose	13.6	a	bc	Butyrate	4.3831	AH13.6
2	50% BHI w/o Dextrose + 5% Lactose	13.6	a	bc	Propionate	0.40178	AH13.6
2	50% BHI w/o Dextrose + 5% Lactose	13.6	ab	bc	Acetate	0.294007	AH13.6
2	50% BHI w/o Dextrose + 5% Lactose	13.6	ab	bc	Butyrate	7.39087	AH13.6
2	50% BHI w/o Dextrose + 5% Lactose	13.6	ab	bc	Propionate	0.0570306	AH13.6
2	50% BHI w/o Dextrose + 5% Lactose	13.6	ab	bc	Acetate	0.455775	AH13.6
2	50% BHI w/o Dextrose + 5% Lactose	13.6	ab	bc	Butyrate	3.84882	AH13.6
2	50% BHI w/o Dextrose + 5% Lactose	13.6	ab	bc	Propionate	0.329979	AH13.6
2	50% BHI w/o Dextrose + 5% Lactose	14.17	bc	a	Acetate	0.283474	AH14.17
2	50% BHI w/o Dextrose + 5% Lactose	14.17	bc	a	Butyrate	9.75273	AH14.17
2	50% BHI w/o Dextrose + 5% Lactose	14.17	bc	a	Propionate	0.0617406	AH14.17
2	50% BHI w/o Dextrose + 5% Lactose	14.17	c	a	Acetate	0.819859	AH14.17
2	50% BHI w/o Dextrose + 5% Lactose	14.17	c	a	Butyrate	13.9232	AH14.17
2	50% BHI w/o Dextrose + 5% Lactose	14.17	c	a	Propionate	0.0581093	AH14.17
3	50% BHI w/o Dextrose + 5% Lactose	14.17	c	a	Acetate	0.289519	AH14.170
3	50% BHI w/o Dextrose + 5% Lactose	14.17	c	a	Butyrate	8.40412	AH14.170
3	50% BHI w/o Dextrose + 5% Lactose	14.17	c	a	Propionate	0.0607658	AH14.170
3	50% BHI w/o Dextrose + 5% Lactose	15.4	c	a	Acetate	0.471784	AH15.4
3	50% BHI w/o Dextrose + 5% Lactose	15.4	c	a	Butyrate	14.5648	AH15.4
3	50% BHI w/o Dextrose + 5% Lactose	15.4	c	a	Propionate	0.0576682	AH15.4
3	50% BHI w/o Dextrose + 5% Lactose	15.4	a	a	Acetate	0.270217	AH15.4
3	50% BHI w/o Dextrose + 5% Lactose	15.4	a	a	Butyrate	10.7094	AH15.4
3	50% BHI w/o Dextrose + 5% Lactose	15.4	a	a	Propionate	0.0532944	AH15.4
3	50% BHI w/o Dextrose + 5% Lactose	15.4	a	a	Acetate	0.266983	AH15.4
3	50% BHI w/o Dextrose + 5% Lactose	15.4	a	a	Butyrate	10.893	AH15.4
3	50% BHI w/o Dextrose + 5% Lactose	15.4	a	a	Propionate	0.0550206	AH15.4
3	50% BHI w/o Dextrose + 5% Lactose	22.35	a	a	Acetate	0.492778	AH22.35
3	50% BHI w/o Dextrose + 5% Lactose	22.35	a	a	Butyrate	14.3631	AH22.35
3	50% BHI w/o Dextrose + 5% Lactose	22.35	a	a	Propionate	0.0571648	AH22.35
3	50% BHI w/o Dextrose + 5% Lactose	22.35	a	a	Acetate	0.309044	AH22.35
3	50% BHI w/o Dextrose + 5% Lactose	22.35	a	a	Butyrate	12.2584	AH22.35
3	50% BHI w/o Dextrose + 5% Lactose	22.35	a	a	Propionate	0.056973	AH22.35
3	50% BHI w/o Dextrose + 5% Lactose	22.35	a	a	Acetate	0.278793	AH22.35
3	50% BHI w/o Dextrose + 5% Lactose	22.35	a	a	Butyrate	12.2978	AH22.35
3	50% BHI w/o Dextrose + 5% Lactose	22.35	a	a	Propionate	0.0538876	AH22.35
3	50% BHI w/o Dextrose + 5% Lactose	9.9	ab	ab	Acetate	0.276191	AH9.9
3	50% BHI w/o Dextrose + 5% Lactose	9.9	ab	ab	Butyrate	10.5175	AH9.9
3	50% BHI w/o Dextrose + 5% Lactose	9.9	ab	ab	Propionate	0.0629215	AH9.9
3	50% BHI w/o Dextrose + 5% Lactose	9.9	ab	ab	Acetate	0.248691	AH9.90
3	50% BHI w/o Dextrose + 5% Lactose	9.9	ab	ab	Butyrate	8.7363	AH9.90
3	50% BHI w/o Dextrose + 5% Lactose	9.9	ab	ab	Propionate	0.0580608	AH9.90
3	50% BHI w/o Dextrose + 5% Lactose	9.9	bc	ab	Acetate	0.263615	AH9.9
3	50% BHI w/o Dextrose + 5% Lactose	9.9	bc	ab	Butyrate	9.24503	AH9.9
3	50% BHI w/o Dextrose + 5% Lactose	9.9	bc	ab	Propionate	0.0610294	AH9.9
1	50% BHI w/o Dextrose + 5% Lactose	BHI	c	c	Acetate	0.383185	AHBHI
1	50% BHI w/o Dextrose + 5% Lactose	BHI	c	c	Butyrate	0.727053	AHBHI
1	50% BHI w/o Dextrose + 5% Lactose	BHI	c	c	Propionate	0.0327219	AHBHI
2	50% BHI w/o Dextrose + 5% Lactose	BHI	c	c	Acetate	0.401353	AHBHI
2	50% BHI w/o Dextrose + 5% Lactose	BHI	c	c	Butyrate	0.862984	AHBHI
2	50% BHI w/o Dextrose + 5% Lactose	BHI	c	c	Propionate	0.0310226	AHBHI
3	50% BHI w/o Dextrose + 5% Lactose	BHI	c	c	Acetate	0.382194	AHBHI
3	50% BHI w/o Dextrose + 5% Lactose	BHI	c	c	Butyrate	1.17216	AHBHI
3	50% BHI w/o Dextrose + 5% Lactose	BHI	c	c	Propionate	0.0319959	AHBHI

## Sheet: Fig 6B-SCFA
Run	Compound	msk_id	Growth.Group	sig	Letters	Metabolite	Concentration	LH_id
1	50% BHI w/o Dextrose	22.35 & 11.19	Control	a	cde	Acetate	2.62663	AH 3 & 18
1	50% BHI w/o Dextrose	22.35 & 11.19	Control	a	cde	Butyrate	3.29163	AH 3 & 18
1	50% BHI w/o Dextrose	22.35 & 11.19	Control	a	cde	Propionate	1.40891	AH 3 & 18
1	50% BHI w/o Dextrose	22.35 & 13.2	Control	ab	cde	Acetate	2.88806	AH 3 & 13
1	50% BHI w/o Dextrose	22.35 & 13.2	Control	ab	cde	Butyrate	3.23913	AH 3 & 13
1	50% BHI w/o Dextrose	22.35 & 13.2	Control	ab	cde	Propionate	1.87827	AH 3 & 13
1	50% BHI w/o Dextrose	22.35 & 9.9	Control	bc	bcde	Acetate	2.66954	AH 3 & 1
1	50% BHI w/o Dextrose	22.35 & 9.9	Control	bc	bcde	Butyrate	3.65585	AH 3 & 1
1	50% BHI w/o Dextrose	22.35 & 9.9	Control	bc	bcde	Propionate	1.95068	AH 3 & 1
1	50% BHI w/o Dextrose	11.19 & 9.9	Control	bc	f	Acetate	0.496843	AH 18 & 1
1	50% BHI w/o Dextrose	11.19 & 9.9	Control	bc	f	Butyrate	1.80312	AH 18 & 1
1	50% BHI w/o Dextrose	11.19 & 9.9	Control	bc	f	Propionate	1.69004	AH 18 & 1
1	50% BHI w/o Dextrose	11.19 & 13.2	Control	bcd	bcde	Acetate	0.464139	AH 18 & 13
1	50% BHI w/o Dextrose	11.19 & 13.2	Control	bcd	bcde	Butyrate	4.02427	AH 18 & 13
1	50% BHI w/o Dextrose	11.19 & 13.2	Control	bcd	bcde	Propionate	1.49429	AH 18 & 13
1	50% BHI w/o Dextrose	11.19 & 13.6	Control	bcde	bcde	Acetate	0.489388	AH 18 & 11
1	50% BHI w/o Dextrose	11.19 & 13.6	Control	bcde	bcde	Butyrate	3.73947	AH 18 & 11
1	50% BHI w/o Dextrose	11.19 & 13.6	Control	bcde	bcde	Propionate	1.04993	AH 18 & 11
1	50% BHI w/o Dextrose	13.2 & 13.6	Control	bcde	bc	Acetate	0.524438	AH 13 & 11
1	50% BHI w/o Dextrose	13.2 & 13.6	Control	bcde	bc	Butyrate	4.1695	AH 13 & 11
1	50% BHI w/o Dextrose	13.2 & 13.6	Control	bcde	bc	Propionate	0.811412	AH 13 & 11
1	50% BHI w/o Dextrose	13.2 & 9.9	Control	bcde	bc	Acetate	0.676427	AH 13 & 1
1	50% BHI w/o Dextrose	13.2 & 9.9	Control	bcde	bc	Butyrate	3.93848	AH 13 & 1
1	50% BHI w/o Dextrose	13.2 & 9.9	Control	bcde	bc	Propionate	2.07613	AH 13 & 1
1	50% BHI w/o Dextrose	13.6 & 9.9	Control	bcde	bcd	Acetate	0.605251	AH 11 & 1
1	50% BHI w/o Dextrose	13.6 & 9.9	Control	bcde	bcd	Butyrate	4.5677	AH 11 & 1
1	50% BHI w/o Dextrose	13.6 & 9.9	Control	bcde	bcd	Propionate	1.60481	AH 11 & 1
1	50% BHI w/o Dextrose	22.35 & 13.6	Control	cde	cde	Acetate	2.38521	AH 3 & 11
1	50% BHI w/o Dextrose	22.35 & 13.6	Control	cde	cde	Butyrate	3.41607	AH 3 & 11
1	50% BHI w/o Dextrose	22.35 & 13.6	Control	cde	cde	Propionate	1.74068	AH 3 & 11
2	50% BHI w/o Dextrose	22.35 & 11.19	Control	cde	cde	Acetate	0.558955	AH 3 & 18
2	50% BHI w/o Dextrose	22.35 & 11.19	Control	cde	cde	Butyrate	3.88788	AH 3 & 18
2	50% BHI w/o Dextrose	22.35 & 11.19	Control	cde	cde	Propionate	1.52433	AH 3 & 18
2	50% BHI w/o Dextrose	22.35 & 13.2	Control	cde	cde	Acetate	0.51361	AH 3 & 13
2	50% BHI w/o Dextrose	22.35 & 13.2	Control	cde	cde	Butyrate	3.54156	AH 3 & 13
2	50% BHI w/o Dextrose	22.35 & 13.2	Control	cde	cde	Propionate	1.23439	AH 3 & 13
2	50% BHI w/o Dextrose	22.35 & 13.6	Control	de	cde	Acetate	0.563546	AH 3 & 11
2	50% BHI w/o Dextrose	22.35 & 13.6	Control	de	cde	Butyrate	3.50137	AH 3 & 11
2	50% BHI w/o Dextrose	22.35 & 13.6	Control	de	cde	Propionate	1.20782	AH 3 & 11
2	50% BHI w/o Dextrose	22.35 & 9.9	Control	de	bcde	Acetate	0.565327	AH 3 & 1
2	50% BHI w/o Dextrose	22.35 & 9.9	Control	de	bcde	Butyrate	3.5167	AH 3 & 1
2	50% BHI w/o Dextrose	22.35 & 9.9	Control	de	bcde	Propionate	1.3286	AH 3 & 1
2	50% BHI w/o Dextrose	11.19 & 9.9	Control	e	f	Acetate	0.673538	AH 18 & 1
2	50% BHI w/o Dextrose	11.19 & 9.9	Control	e	f	Butyrate	1.47435	AH 18 & 1
2	50% BHI w/o Dextrose	11.19 & 9.9	Control	e	f	Propionate	1.34417	AH 18 & 1
2	50% BHI w/o Dextrose	11.19 & 13.2	Control	f	bcde	Acetate	0.645317	AH 18 & 13
2	50% BHI w/o Dextrose	11.19 & 13.2	Control	f	bcde	Butyrate	3.46924	AH 18 & 13
2	50% BHI w/o Dextrose	11.19 & 13.2	Control	f	bcde	Propionate	1.27759	AH 18 & 13
2	50% BHI w/o Dextrose	11.19 & 13.6	Control	f	bcde	Acetate	0.576346	AH 18 & 11
2	50% BHI w/o Dextrose	11.19 & 13.6	Control	f	bcde	Butyrate	3.49732	AH 18 & 11
2	50% BHI w/o Dextrose	11.19 & 13.6	Control	f	bcde	Propionate	0.9032	AH 18 & 11
2	50% BHI w/o Dextrose	13.2 & 13.6	Control	f	bc	Acetate	0.632882	AH 13 & 11
2	50% BHI w/o Dextrose	13.2 & 13.6	Control	f	bc	Butyrate	3.9537	AH 13 & 11
2	50% BHI w/o Dextrose	13.2 & 13.6	Control	f	bc	Propionate	1.00801	AH 13 & 11
2	50% BHI w/o Dextrose	13.2 & 9.9	Control	f	bc	Acetate	0.508381	AH 13 & 1
2	50% BHI w/o Dextrose	13.2 & 9.9	Control	f	bc	Butyrate	4.04857	AH 13 & 1
2	50% BHI w/o Dextrose	13.2 & 9.9	Control	f	bc	Propionate	1.18483	AH 13 & 1
2	50% BHI w/o Dextrose	13.6 & 9.9	Control	f	bcd	Acetate	0.647042	AH 11 & 1
2	50% BHI w/o Dextrose	13.6 & 9.9	Control	f	bcd	Butyrate	3.65317	AH 11 & 1
2	50% BHI w/o Dextrose	13.6 & 9.9	Control	f	bcd	Propionate	1.32697	AH 11 & 1
3	50% BHI w/o Dextrose	22.35 & 11.19	Control	f	cde	Acetate	0.605824	AH 3 & 18
3	50% BHI w/o Dextrose	22.35 & 11.19	Control	f	cde	Butyrate	3.6538	AH 3 & 18
3	50% BHI w/o Dextrose	22.35 & 11.19	Control	f	cde	Propionate	1.4555	AH 3 & 18
3	50% BHI w/o Dextrose	22.35 & 13.2	Control	a	cde	Acetate	0.550807	AH 3 & 13
3	50% BHI w/o Dextrose	22.35 & 13.2	Control	a	cde	Butyrate	3.95417	AH 3 & 13
3	50% BHI w/o Dextrose	22.35 & 13.2	Control	a	cde	Propionate	1.64763	AH 3 & 13
3	50% BHI w/o Dextrose	22.35 & 13.6	Control	ab	cde	Acetate	0.594788	AH 3 & 11
3	50% BHI w/o Dextrose	22.35 & 13.6	Control	ab	cde	Butyrate	3.82311	AH 3 & 11
3	50% BHI w/o Dextrose	22.35 & 13.6	Control	ab	cde	Propionate	1.52259	AH 3 & 11
3	50% BHI w/o Dextrose	22.35 & 9.9	Control	bc	bcde	Acetate	0.631962	AH 3 & 1
3	50% BHI w/o Dextrose	22.35 & 9.9	Control	bc	bcde	Butyrate	3.89801	AH 3 & 1
3	50% BHI w/o Dextrose	22.35 & 9.9	Control	bc	bcde	Propionate	1.60646	AH 3 & 1
3	50% BHI w/o Dextrose	11.19 & 9.9	Control	bc	f	Acetate	0.46619	AH 18 & 1
3	50% BHI w/o Dextrose	11.19 & 9.9	Control	bc	f	Butyrate	1.82967	AH 18 & 1
3	50% BHI w/o Dextrose	11.19 & 9.9	Control	bc	f	Propionate	1.41816	AH 18 & 1
3	50% BHI w/o Dextrose	11.19 & 13.2	Control	bcd	bcde	Acetate	0.548608	AH 18 & 13
3	50% BHI w/o Dextrose	11.19 & 13.2	Control	bcd	bcde	Butyrate	3.96043	AH 18 & 13
3	50% BHI w/o Dextrose	11.19 & 13.2	Control	bcd	bcde	Propionate	1.28083	AH 18 & 13
3	50% BHI w/o Dextrose	11.19 & 13.6	Control	bcde	bcde	Acetate	0.545253	AH 18 & 11
3	50% BHI w/o Dextrose	11.19 & 13.6	Control	bcde	bcde	Butyrate	3.81562	AH 18 & 11
3	50% BHI w/o Dextrose	11.19 & 13.6	Control	bcde	bcde	Propionate	0.915863	AH 18 & 11
3	50% BHI w/o Dextrose	13.2 & 13.6	Control	bcde	bc	Acetate	0.535566	AH 13 & 11
3	50% BHI w/o Dextrose	13.2 & 13.6	Control	bcde	bc	Butyrate	4.58004	AH 13 & 11
3	50% BHI w/o Dextrose	13.2 & 13.6	Control	bcde	bc	Propionate	0.880805	AH 13 & 11
3	50% BHI w/o Dextrose	13.2 & 9.9	Control	bcde	bc	Acetate	0.638838	AH 13 & 1
3	50% BHI w/o Dextrose	13.2 & 9.9	Control	bcde	bc	Butyrate	4.74052	AH 13 & 1
3	50% BHI w/o Dextrose	13.2 & 9.9	Control	bcde	bc	Propionate	1.67858	AH 13 & 1
3	50% BHI w/o Dextrose	13.6 & 9.9	Control	bcde	bcd	Acetate	0.544281	AH 11 & 1
3	50% BHI w/o Dextrose	13.6 & 9.9	Control	bcde	bcd	Butyrate	4.07043	AH 11 & 1
3	50% BHI w/o Dextrose	13.6 & 9.9	Control	bcde	bcd	Propionate	1.35966	AH 11 & 1
1	50% BHI w/o Dextrose	11.19 & 11.20	Control	cde	f	Acetate	0.347049	AH 18 & 17
1	50% BHI w/o Dextrose	11.19 & 11.20	Control	cde	f	Butyrate	1.67959	AH 18 & 17
1	50% BHI w/o Dextrose	11.19 & 11.20	Control	cde	f	Propionate	1.15923	AH 18 & 17
1	50% BHI w/o Dextrose	11.19 & 13.17	Control	cde	f	Acetate	0.387076	AH 18 & 14
1	50% BHI w/o Dextrose	11.19 & 13.17	Control	cde	f	Butyrate	1.52424	AH 18 & 14
1	50% BHI w/o Dextrose	11.19 & 13.17	Control	cde	f	Propionate	1.04899	AH 18 & 14
1	50% BHI w/o Dextrose	11.20 & 22.35	Control	cde	e	Acetate	0.327258	AH 17 & 3
1	50% BHI w/o Dextrose	11.20 & 22.35	Control	cde	e	Butyrate	3.5509	AH 17 & 3
1	50% BHI w/o Dextrose	11.20 & 22.35	Control	cde	e	Propionate	0.839555	AH 17 & 3
1	50% BHI w/o Dextrose	11.20 & 13.17	Control	de	f	Acetate	0.348428	AH 17 & 14
1	50% BHI w/o Dextrose	11.20 & 13.17	Control	de	f	Butyrate	1.56453	AH 17 & 14
1	50% BHI w/o Dextrose	11.20 & 13.17	Control	de	f	Propionate	0.785913	AH 17 & 14
1	50% BHI w/o Dextrose	11.20 & 13.6	Control	de	de	Acetate	0.49172	AH 17 & 11
1	50% BHI w/o Dextrose	11.20 & 13.6	Control	de	de	Butyrate	3.56528	AH 17 & 11
1	50% BHI w/o Dextrose	11.20 & 13.6	Control	de	de	Propionate	0.738902	AH 17 & 11
1	50% BHI w/o Dextrose	13.17 & 22.35	Control	e	de	Acetate	0.459623	AH 14 & 3
1	50% BHI w/o Dextrose	13.17 & 22.35	Control	e	de	Butyrate	3.52102	AH 14 & 3
1	50% BHI w/o Dextrose	13.17 & 22.35	Control	e	de	Propionate	0.793516	AH 14 & 3
1	50% BHI w/o Dextrose	13.17 & 13.6	Control	f	bcde	Acetate	0.472622	AH 14 & 11
1	50% BHI w/o Dextrose	13.17 & 13.6	Control	f	bcde	Butyrate	3.85513	AH 14 & 11
1	50% BHI w/o Dextrose	13.17 & 13.6	Control	f	bcde	Propionate	0.941183	AH 14 & 11
2	50% BHI w/o Dextrose	11.19 & 11.20	Control	f	f	Acetate	0.331002	AH 18 & 17
2	50% BHI w/o Dextrose	11.19 & 11.20	Control	f	f	Butyrate	1.40533	AH 18 & 17
2	50% BHI w/o Dextrose	11.19 & 11.20	Control	f	f	Propionate	1.03144	AH 18 & 17
2	50% BHI w/o Dextrose	11.19 & 13.17	Control	f	f	Acetate	0.311336	AH 18 & 14
2	50% BHI w/o Dextrose	11.19 & 13.17	Control	f	f	Butyrate	1.30109	AH 18 & 14
2	50% BHI w/o Dextrose	11.19 & 13.17	Control	f	f	Propionate	0.693999	AH 18 & 14
2	50% BHI w/o Dextrose	11.20 & 22.35	Control	f	e	Acetate	0.317918	AH 17 & 3
2	50% BHI w/o Dextrose	11.20 & 22.35	Control	f	e	Butyrate	3.11224	AH 17 & 3
2	50% BHI w/o Dextrose	11.20 & 22.35	Control	f	e	Propionate	0.545146	AH 17 & 3
2	50% BHI w/o Dextrose	11.20 & 13.17	Control	f	f	Acetate	0.280256	AH 17 & 14
2	50% BHI w/o Dextrose	11.20 & 13.17	Control	f	f	Butyrate	1.43197	AH 17 & 14
2	50% BHI w/o Dextrose	11.20 & 13.17	Control	f	f	Propionate	0.541337	AH 17 & 14
2	50% BHI w/o Dextrose	11.20 & 13.6	Control	f	de	Acetate	0.367742	AH 17 & 11
2	50% BHI w/o Dextrose	11.20 & 13.6	Control	f	de	Butyrate	3.30962	AH 17 & 11
2	50% BHI w/o Dextrose	11.20 & 13.6	Control	f	de	Propionate	0.58192	AH 17 & 11
2	50% BHI w/o Dextrose	13.17 & 22.35	Control	a	de	Acetate	0.360829	AH 14 & 3
2	50% BHI w/o Dextrose	13.17 & 22.35	Control	a	de	Butyrate	3.3761	AH 14 & 3
2	50% BHI w/o Dextrose	13.17 & 22.35	Control	a	de	Propionate	0.62819	AH 14 & 3
2	50% BHI w/o Dextrose	13.17 & 13.6	Control	ab	bcde	Acetate	0.421	AH 14 & 11
2	50% BHI w/o Dextrose	13.17 & 13.6	Control	ab	bcde	Butyrate	3.66119	AH 14 & 11
2	50% BHI w/o Dextrose	13.17 & 13.6	Control	ab	bcde	Propionate	0.824784	AH 14 & 11
3	50% BHI w/o Dextrose	11.19 & 11.20	Control	bc	f	Acetate	0.326962	AH 18 & 17
3	50% BHI w/o Dextrose	11.19 & 11.20	Control	bc	f	Butyrate	1.45682	AH 18 & 17
3	50% BHI w/o Dextrose	11.19 & 11.20	Control	bc	f	Propionate	1.19833	AH 18 & 17
3	50% BHI w/o Dextrose	11.19 & 13.17	Control	bc	f	Acetate	0.352858	AH 18 & 14
3	50% BHI w/o Dextrose	11.19 & 13.17	Control	bc	f	Butyrate	1.45701	AH 18 & 14
3	50% BHI w/o Dextrose	11.19 & 13.17	Control	bc	f	Propionate	0.88448	AH 18 & 14
3	50% BHI w/o Dextrose	11.20 & 22.35	Control	bcd	e	Acetate	0.312805	AH 17 & 3
3	50% BHI w/o Dextrose	11.20 & 22.35	Control	bcd	e	Butyrate	3.16206	AH 17 & 3
3	50% BHI w/o Dextrose	11.20 & 22.35	Control	bcd	e	Propionate	0.683399	AH 17 & 3
3	50% BHI w/o Dextrose	11.20 & 13.17	Control	bcde	f	Acetate	0.349639	AH 17 & 14
3	50% BHI w/o Dextrose	11.20 & 13.17	Control	bcde	f	Butyrate	1.43221	AH 17 & 14
3	50% BHI w/o Dextrose	11.20 & 13.17	Control	bcde	f	Propionate	0.611312	AH 17 & 14
3	50% BHI w/o Dextrose	11.20 & 13.6	Control	bcde	de	Acetate	0.361356	AH 17 & 11
3	50% BHI w/o Dextrose	11.20 & 13.6	Control	bcde	de	Butyrate	3.25738	AH 17 & 11
3	50% BHI w/o Dextrose	11.20 & 13.6	Control	bcde	de	Propionate	0.613121	AH 17 & 11
3	50% BHI w/o Dextrose	13.17 & 22.35	Control	bcde	de	Acetate	0.347407	AH 14 & 3
3	50% BHI w/o Dextrose	13.17 & 22.35	Control	bcde	de	Butyrate	3.25942	AH 14 & 3
3	50% BHI w/o Dextrose	13.17 & 22.35	Control	bcde	de	Propionate	0.630158	AH 14 & 3
3	50% BHI w/o Dextrose	13.17 & 13.6	Control	bcde	bcde	Acetate	0.391599	AH 14 & 11
3	50% BHI w/o Dextrose	13.17 & 13.6	Control	bcde	bcde	Butyrate	3.65335	AH 14 & 11
3	50% BHI w/o Dextrose	13.17 & 13.6	Control	bcde	bcde	Propionate	0.762086	AH 14 & 11
1	50% BHI w/o Dextrose	11.20 & 9.9	Control	cde	f	Acetate	0.467182	AH 17 & 1
1	50% BHI w/o Dextrose	11.20 & 9.9	Control	cde	f	Butyrate	1.6142	AH 17 & 1
1	50% BHI w/o Dextrose	11.20 & 9.9	Control	cde	f	Propionate	1.47771	AH 17 & 1
1	50% BHI w/o Dextrose	13.17 & 9.9	Control	cde	f	Acetate	0.454737	AH 14 & 1
1	50% BHI w/o Dextrose	13.17 & 9.9	Control	cde	f	Butyrate	1.49396	AH 14 & 1
1	50% BHI w/o Dextrose	13.17 & 9.9	Control	cde	f	Propionate	1.29971	AH 14 & 1
1	50% BHI w/o Dextrose	13.2 & 13.17	Control	cde	ab	Acetate	0.4559	AH 13 & 14
1	50% BHI w/o Dextrose	13.2 & 13.17	Control	cde	ab	Butyrate	4.26022	AH 13 & 14
1	50% BHI w/o Dextrose	13.2 & 13.17	Control	cde	ab	Propionate	1.08019	AH 13 & 14
1	50% BHI w/o Dextrose	13.2 & 11.20	Control	de	a	Acetate	0.545633	AH 13 & 17
1	50% BHI w/o Dextrose	13.2 & 11.20	Control	de	a	Butyrate	4.90517	AH 13 & 17
1	50% BHI w/o Dextrose	13.2 & 11.20	Control	de	a	Propionate	1.02254	AH 13 & 17
2	50% BHI w/o Dextrose	11.20 & 9.9	Control	de	f	Acetate	0.462722	AH 17 & 1
2	50% BHI w/o Dextrose	11.20 & 9.9	Control	de	f	Butyrate	1.49513	AH 17 & 1
2	50% BHI w/o Dextrose	11.20 & 9.9	Control	de	f	Propionate	0.990055	AH 17 & 1
2	50% BHI w/o Dextrose	13.17 & 9.9	Control	e	f	Acetate	0.466168	AH 14 & 1
2	50% BHI w/o Dextrose	13.17 & 9.9	Control	e	f	Butyrate	1.52824	AH 14 & 1
2	50% BHI w/o Dextrose	13.17 & 9.9	Control	e	f	Propionate	0.867796	AH 14 & 1
2	50% BHI w/o Dextrose	13.2 & 13.17	Control	f	ab	Acetate	0.476645	AH 13 & 14
2	50% BHI w/o Dextrose	13.2 & 13.17	Control	f	ab	Butyrate	4.58275	AH 13 & 14
2	50% BHI w/o Dextrose	13.2 & 13.17	Control	f	ab	Propionate	0.665756	AH 13 & 14
2	50% BHI w/o Dextrose	13.2 & 11.20	Control	f	a	Acetate	0.429789	AH 13 & 17
2	50% BHI w/o Dextrose	13.2 & 11.20	Control	f	a	Butyrate	5.3113	AH 13 & 17
2	50% BHI w/o Dextrose	13.2 & 11.20	Control	f	a	Propionate	0.50668	AH 13 & 17
3	50% BHI w/o Dextrose	11.20 & 9.9	Control	f	f	Acetate	0.468238	AH 17 & 1
3	50% BHI w/o Dextrose	11.20 & 9.9	Control	f	f	Butyrate	1.403	AH 17 & 1
3	50% BHI w/o Dextrose	11.20 & 9.9	Control	f	f	Propionate	0.857263	AH 17 & 1
3	50% BHI w/o Dextrose	13.17 & 9.9	Control	f	f	Acetate	0.434233	AH 14 & 1
3	50% BHI w/o Dextrose	13.17 & 9.9	Control	f	f	Butyrate	1.48167	AH 14 & 1
3	50% BHI w/o Dextrose	13.17 & 9.9	Control	f	f	Propionate	0.73742	AH 14 & 1
3	50% BHI w/o Dextrose	13.2 & 13.17	Control	f	ab	Acetate	0.449324	AH 13 & 14
3	50% BHI w/o Dextrose	13.2 & 13.17	Control	f	ab	Butyrate	4.36348	AH 13 & 14
3	50% BHI w/o Dextrose	13.2 & 13.17	Control	f	ab	Propionate	0.558463	AH 13 & 14
3	50% BHI w/o Dextrose	13.2 & 11.20	Control	f	a	Acetate	0.446362	AH 13 & 17
3	50% BHI w/o Dextrose	13.2 & 11.20	Control	f	a	Butyrate	5.10404	AH 13 & 17
3	50% BHI w/o Dextrose	13.2 & 11.20	Control	f	a	Propionate	0.454756	AH 13 & 17
1	50% BHI w/o Dextrose + 5% Trehalose	22.35 & 11.19	One isolate	a	abc	Acetate	2.62312	AH 3 & 18
1	50% BHI w/o Dextrose + 5% Trehalose	22.35 & 11.19	One isolate	a	abc	Butyrate	14.5143	AH 3 & 18
1	50% BHI w/o Dextrose + 5% Trehalose	22.35 & 11.19	One isolate	a	abc	Propionate	0.85419	AH 3 & 18
1	50% BHI w/o Dextrose + 5% Trehalose	22.35 & 13.2	Both isolates	ab	ab	Acetate	0.933458	AH 3 & 13
1	50% BHI w/o Dextrose + 5% Trehalose	22.35 & 13.2	Both isolates	ab	ab	Butyrate	18.1968	AH 3 & 13
1	50% BHI w/o Dextrose + 5% Trehalose	22.35 & 13.2	Both isolates	ab	ab	Propionate	0.363504	AH 3 & 13
1	50% BHI w/o Dextrose + 5% Trehalose	22.35 & 9.9	One isolate	ab	bc	Acetate	2.55844	AH 3 & 1
1	50% BHI w/o Dextrose + 5% Trehalose	22.35 & 9.9	One isolate	ab	bc	Butyrate	12.4223	AH 3 & 1
1	50% BHI w/o Dextrose + 5% Trehalose	22.35 & 9.9	One isolate	ab	bc	Propionate	1.40797	AH 3 & 1
1	50% BHI w/o Dextrose + 5% Trehalose	11.19 & 9.9	Both unable	ab	d	Acetate	0.467408	AH 18 & 1
1	50% BHI w/o Dextrose + 5% Trehalose	11.19 & 9.9	Both unable	ab	d	Butyrate	2.04203	AH 18 & 1
1	50% BHI w/o Dextrose + 5% Trehalose	11.19 & 9.9	Both unable	ab	d	Propionate	1.66572	AH 18 & 1
1	50% BHI w/o Dextrose + 5% Trehalose	11.19 & 13.2	One isolate	ab	ab	Acetate	0.542379	AH 18 & 13
1	50% BHI w/o Dextrose + 5% Trehalose	11.19 & 13.2	One isolate	ab	ab	Butyrate	17.7645	AH 18 & 13
1	50% BHI w/o Dextrose + 5% Trehalose	11.19 & 13.2	One isolate	ab	ab	Propionate	0.823986	AH 18 & 13
1	50% BHI w/o Dextrose + 5% Trehalose	11.19 & 13.6	One isolate	ab	ab	Acetate	0.965377	AH 18 & 11
1	50% BHI w/o Dextrose + 5% Trehalose	11.19 & 13.6	One isolate	ab	ab	Butyrate	17.807	AH 18 & 11
1	50% BHI w/o Dextrose + 5% Trehalose	11.19 & 13.6	One isolate	ab	ab	Propionate	0.483971	AH 18 & 11
1	50% BHI w/o Dextrose + 5% Trehalose	13.2 & 13.6	Both isolates	ab	a	Acetate	1.05833	AH 13 & 11
1	50% BHI w/o Dextrose + 5% Trehalose	13.2 & 13.6	Both isolates	ab	a	Butyrate	19.1186	AH 13 & 11
1	50% BHI w/o Dextrose + 5% Trehalose	13.2 & 13.6	Both isolates	ab	a	Propionate	0.201911	AH 13 & 11
1	50% BHI w/o Dextrose + 5% Trehalose	13.2 & 9.9	One isolate	ab	ab	Acetate	0.762492	AH 13 & 1
1	50% BHI w/o Dextrose + 5% Trehalose	13.2 & 9.9	One isolate	ab	ab	Butyrate	17.3034	AH 13 & 1
1	50% BHI w/o Dextrose + 5% Trehalose	13.2 & 9.9	One isolate	ab	ab	Propionate	0.238541	AH 13 & 1
1	50% BHI w/o Dextrose + 5% Trehalose	13.6 & 9.9	One isolate	ab	ab	Acetate	1.28703	AH 11 & 1
1	50% BHI w/o Dextrose + 5% Trehalose	13.6 & 9.9	One isolate	ab	ab	Butyrate	17.8654	AH 11 & 1
1	50% BHI w/o Dextrose + 5% Trehalose	13.6 & 9.9	One isolate	ab	ab	Propionate	1.29657	AH 11 & 1
1	50% BHI w/o Dextrose + 5% Trehalose	22.35 & 13.6	Both isolates	abc	ab	Acetate	0.746293	AH 3 & 11
1	50% BHI w/o Dextrose + 5% Trehalose	22.35 & 13.6	Both isolates	abc	ab	Butyrate	20.0315	AH 3 & 11
1	50% BHI w/o Dextrose + 5% Trehalose	22.35 & 13.6	Both isolates	abc	ab	Propionate	0.631422	AH 3 & 11
2	50% BHI w/o Dextrose + 5% Trehalose	22.35 & 11.19	One isolate	abc	abc	Acetate	0.368616	AH 3 & 18
2	50% BHI w/o Dextrose + 5% Trehalose	22.35 & 11.19	One isolate	abc	abc	Butyrate	12.9026	AH 3 & 18
2	50% BHI w/o Dextrose + 5% Trehalose	22.35 & 11.19	One isolate	abc	abc	Propionate	0.9017	AH 3 & 18
2	50% BHI w/o Dextrose + 5% Trehalose	22.35 & 13.2	Both isolates	bc	ab	Acetate	0.545394	AH 3 & 13
2	50% BHI w/o Dextrose + 5% Trehalose	22.35 & 13.2	Both isolates	bc	ab	Butyrate	16.374	AH 3 & 13
2	50% BHI w/o Dextrose + 5% Trehalose	22.35 & 13.2	Both isolates	bc	ab	Propionate	0.622205	AH 3 & 13
2	50% BHI w/o Dextrose + 5% Trehalose	22.35 & 13.6	Both isolates	bc	ab	Acetate	0.561881	AH 3 & 11
2	50% BHI w/o Dextrose + 5% Trehalose	22.35 & 13.6	Both isolates	bc	ab	Butyrate	16.4693	AH 3 & 11
2	50% BHI w/o Dextrose + 5% Trehalose	22.35 & 13.6	Both isolates	bc	ab	Propionate	0.68723	AH 3 & 11
2	50% BHI w/o Dextrose + 5% Trehalose	22.35 & 9.9	One isolate	c	bc	Acetate	0.475197	AH 3 & 1
2	50% BHI w/o Dextrose + 5% Trehalose	22.35 & 9.9	One isolate	c	bc	Butyrate	13.9374	AH 3 & 1
2	50% BHI w/o Dextrose + 5% Trehalose	22.35 & 9.9	One isolate	c	bc	Propionate	1.1684	AH 3 & 1
2	50% BHI w/o Dextrose + 5% Trehalose	11.19 & 9.9	Both unable	c	d	Acetate	0.500506	AH 18 & 1
2	50% BHI w/o Dextrose + 5% Trehalose	11.19 & 9.9	Both unable	c	d	Butyrate	1.744	AH 18 & 1
2	50% BHI w/o Dextrose + 5% Trehalose	11.19 & 9.9	Both unable	c	d	Propionate	1.317	AH 18 & 1
2	50% BHI w/o Dextrose + 5% Trehalose	11.19 & 13.2	One isolate	d	ab	Acetate	0.56123	AH 18 & 13
2	50% BHI w/o Dextrose + 5% Trehalose	11.19 & 13.2	One isolate	d	ab	Butyrate	15.4724	AH 18 & 13
2	50% BHI w/o Dextrose + 5% Trehalose	11.19 & 13.2	One isolate	d	ab	Propionate	0.663723	AH 18 & 13
2	50% BHI w/o Dextrose + 5% Trehalose	11.19 & 13.6	Both isolates	d	ab	Acetate	0.592229	AH 18 & 11
2	50% BHI w/o Dextrose + 5% Trehalose	11.19 & 13.6	Both isolates	d	ab	Butyrate	16.2365	AH 18 & 11
2	50% BHI w/o Dextrose + 5% Trehalose	11.19 & 13.6	Both isolates	d	ab	Propionate	0.412614	AH 18 & 11
2	50% BHI w/o Dextrose + 5% Trehalose	13.2 & 13.6	Both isolates	d	a	Acetate	0.70963	AH 13 & 11
2	50% BHI w/o Dextrose + 5% Trehalose	13.2 & 13.6	Both isolates	d	a	Butyrate	18.5871	AH 13 & 11
2	50% BHI w/o Dextrose + 5% Trehalose	13.2 & 13.6	Both isolates	d	a	Propionate	0.20384	AH 13 & 11
2	50% BHI w/o Dextrose + 5% Trehalose	13.2 & 9.9	One isolate	d	ab	Acetate	0.495728	AH 13 & 1
2	50% BHI w/o Dextrose + 5% Trehalose	13.2 & 9.9	One isolate	d	ab	Butyrate	15.0672	AH 13 & 1
2	50% BHI w/o Dextrose + 5% Trehalose	13.2 & 9.9	One isolate	d	ab	Propionate	0.762687	AH 13 & 1
2	50% BHI w/o Dextrose + 5% Trehalose	13.6 & 9.9	One isolate	d	ab	Acetate	0.609505	AH 11 & 1
2	50% BHI w/o Dextrose + 5% Trehalose	13.6 & 9.9	One isolate	d	ab	Butyrate	15.9152	AH 11 & 1
2	50% BHI w/o Dextrose + 5% Trehalose	13.6 & 9.9	One isolate	d	ab	Propionate	0.911097	AH 11 & 1
3	50% BHI w/o Dextrose + 5% Trehalose	22.35 & 11.19	One isolate	d	abc	Acetate	0.584741	AH 3 & 18
3	50% BHI w/o Dextrose + 5% Trehalose	22.35 & 11.19	One isolate	d	abc	Butyrate	17.9094	AH 3 & 18
3	50% BHI w/o Dextrose + 5% Trehalose	22.35 & 11.19	One isolate	d	abc	Propionate	1.04547	AH 3 & 18
3	50% BHI w/o Dextrose + 5% Trehalose	22.35 & 13.2	Both isolates	a	ab	Acetate	0.522672	AH 3 & 13
3	50% BHI w/o Dextrose + 5% Trehalose	22.35 & 13.2	Both isolates	a	ab	Butyrate	16.8566	AH 3 & 13
3	50% BHI w/o Dextrose + 5% Trehalose	22.35 & 13.2	Both isolates	a	ab	Propionate	0.711679	AH 3 & 13
3	50% BHI w/o Dextrose + 5% Trehalose	22.35 & 13.6	Both isolates	ab	ab	Acetate	0.973232	AH 3 & 11
3	50% BHI w/o Dextrose + 5% Trehalose	22.35 & 13.6	Both isolates	ab	ab	Butyrate	17.2358	AH 3 & 11
3	50% BHI w/o Dextrose + 5% Trehalose	22.35 & 13.6	Both isolates	ab	ab	Propionate	0.789044	AH 3 & 11
3	50% BHI w/o Dextrose + 5% Trehalose	22.35 & 9.9	One isolate	ab	bc	Acetate	0.426055	AH 3 & 1
3	50% BHI w/o Dextrose + 5% Trehalose	22.35 & 9.9	One isolate	ab	bc	Butyrate	16.7454	AH 3 & 1
3	50% BHI w/o Dextrose + 5% Trehalose	22.35 & 9.9	One isolate	ab	bc	Propionate	1.35981	AH 3 & 1
3	50% BHI w/o Dextrose + 5% Trehalose	11.19 & 9.9	Both unable	ab	d	Acetate	0.460204	AH 18 & 1
3	50% BHI w/o Dextrose + 5% Trehalose	11.19 & 9.9	Both unable	ab	d	Butyrate	2.17909	AH 18 & 1
3	50% BHI w/o Dextrose + 5% Trehalose	11.19 & 9.9	Both unable	ab	d	Propionate	1.60885	AH 18 & 1
3	50% BHI w/o Dextrose + 5% Trehalose	11.19 & 13.2	One isolate	ab	ab	Acetate	0.522437	AH 18 & 13
3	50% BHI w/o Dextrose + 5% Trehalose	11.19 & 13.2	One isolate	ab	ab	Butyrate	16.2336	AH 18 & 13
3	50% BHI w/o Dextrose + 5% Trehalose	11.19 & 13.2	One isolate	ab	ab	Propionate	0.757082	AH 18 & 13
3	50% BHI w/o Dextrose + 5% Trehalose	11.19 & 13.6	Both isolates	ab	ab	Acetate	1.0847	AH 18 & 11
3	50% BHI w/o Dextrose + 5% Trehalose	11.19 & 13.6	Both isolates	ab	ab	Butyrate	14.7355	AH 18 & 11
3	50% BHI w/o Dextrose + 5% Trehalose	11.19 & 13.6	Both isolates	ab	ab	Propionate	0.156253	AH 18 & 11
3	50% BHI w/o Dextrose + 5% Trehalose	13.2 & 13.6	Both isolates	ab	a	Acetate	1.15707	AH 13 & 11
3	50% BHI w/o Dextrose + 5% Trehalose	13.2 & 13.6	Both isolates	ab	a	Butyrate	17.6614	AH 13 & 11
3	50% BHI w/o Dextrose + 5% Trehalose	13.2 & 13.6	Both isolates	ab	a	Propionate	0.242832	AH 13 & 11
3	50% BHI w/o Dextrose + 5% Trehalose	13.2 & 9.9	One isolate	ab	ab	Acetate	0.606286	AH 13 & 1
3	50% BHI w/o Dextrose + 5% Trehalose	13.2 & 9.9	One isolate	ab	ab	Butyrate	15.4629	AH 13 & 1
3	50% BHI w/o Dextrose + 5% Trehalose	13.2 & 9.9	One isolate	ab	ab	Propionate	0.960228	AH 13 & 1
3	50% BHI w/o Dextrose + 5% Trehalose	13.6 & 9.9	One isolate	ab	ab	Acetate	1.04981	AH 11 & 1
3	50% BHI w/o Dextrose + 5% Trehalose	13.6 & 9.9	One isolate	ab	ab	Butyrate	15.2295	AH 11 & 1
3	50% BHI w/o Dextrose + 5% Trehalose	13.6 & 9.9	One isolate	ab	ab	Propionate	0.914533	AH 11 & 1
1	50% BHI w/o Dextrose + 5% Trehalose	11.19 & 11.20	Both unable	abc	d	Acetate	0.432185	AH 18 & 17
1	50% BHI w/o Dextrose + 5% Trehalose	11.19 & 11.20	Both unable	abc	d	Butyrate	1.73033	AH 18 & 17
1	50% BHI w/o Dextrose + 5% Trehalose	11.19 & 11.20	Both unable	abc	d	Propionate	1.23116	AH 18 & 17
1	50% BHI w/o Dextrose + 5% Trehalose	11.19 & 13.17	Both unable	abc	d	Acetate	0.428988	AH 18 & 14
1	50% BHI w/o Dextrose + 5% Trehalose	11.19 & 13.17	Both unable	abc	d	Butyrate	1.72691	AH 18 & 14
1	50% BHI w/o Dextrose + 5% Trehalose	11.19 & 13.17	Both unable	abc	d	Propionate	1.2078	AH 18 & 14
1	50% BHI w/o Dextrose + 5% Trehalose	11.20 & 22.35	One isolate	bc	c	Acetate	0.280229	AH 17 & 3
1	50% BHI w/o Dextrose + 5% Trehalose	11.20 & 22.35	One isolate	bc	c	Butyrate	12.5518	AH 17 & 3
1	50% BHI w/o Dextrose + 5% Trehalose	11.20 & 22.35	One isolate	bc	c	Propionate	0.867684	AH 17 & 3
1	50% BHI w/o Dextrose + 5% Trehalose	11.20 & 13.17	Both unable	bc	d	Acetate	0.384303	AH 17 & 14
1	50% BHI w/o Dextrose + 5% Trehalose	11.20 & 13.17	Both unable	bc	d	Butyrate	2.10495	AH 17 & 14
1	50% BHI w/o Dextrose + 5% Trehalose	11.20 & 13.17	Both unable	bc	d	Propionate	0.951672	AH 17 & 14
1	50% BHI w/o Dextrose + 5% Trehalose	11.20 & 13.6	One isolate	c	bc	Acetate	0.516461	AH 17 & 11
1	50% BHI w/o Dextrose + 5% Trehalose	11.20 & 13.6	One isolate	c	bc	Butyrate	15.0966	AH 17 & 11
1	50% BHI w/o Dextrose + 5% Trehalose	11.20 & 13.6	One isolate	c	bc	Propionate	0.546454	AH 17 & 11
1	50% BHI w/o Dextrose + 5% Trehalose	13.17 & 22.35	One isolate	c	c	Acetate	0.296272	AH 14 & 3
1	50% BHI w/o Dextrose + 5% Trehalose	13.17 & 22.35	One isolate	c	c	Butyrate	12.607	AH 14 & 3
1	50% BHI w/o Dextrose + 5% Trehalose	13.17 & 22.35	One isolate	c	c	Propionate	0.737005	AH 14 & 3
1	50% BHI w/o Dextrose + 5% Trehalose	13.17 & 13.6	One isolate	d	abc	Acetate	0.577845	AH 14 & 11
1	50% BHI w/o Dextrose + 5% Trehalose	13.17 & 13.6	One isolate	d	abc	Butyrate	15.5097	AH 14 & 11
1	50% BHI w/o Dextrose + 5% Trehalose	13.17 & 13.6	One isolate	d	abc	Propionate	0.71725	AH 14 & 11
2	50% BHI w/o Dextrose + 5% Trehalose	11.19 & 11.20	Both unable	d	d	Acetate	0.326241	AH 18 & 17
2	50% BHI w/o Dextrose + 5% Trehalose	11.19 & 11.20	Both unable	d	d	Butyrate	1.49623	AH 18 & 17
2	50% BHI w/o Dextrose + 5% Trehalose	11.19 & 11.20	Both unable	d	d	Propionate	0.587626	AH 18 & 17
2	50% BHI w/o Dextrose + 5% Trehalose	11.19 & 13.17	Both unable	d	d	Acetate	0.339389	AH 18 & 14
2	50% BHI w/o Dextrose + 5% Trehalose	11.19 & 13.17	Both unable	d	d	Butyrate	1.54596	AH 18 & 14
2	50% BHI w/o Dextrose + 5% Trehalose	11.19 & 13.17	Both unable	d	d	Propionate	0.723264	AH 18 & 14
2	50% BHI w/o Dextrose + 5% Trehalose	11.20 & 22.35	One isolate	d	c	Acetate	0.173425	AH 17 & 3
2	50% BHI w/o Dextrose + 5% Trehalose	11.20 & 22.35	One isolate	d	c	Butyrate	12.2673	AH 17 & 3
2	50% BHI w/o Dextrose + 5% Trehalose	11.20 & 22.35	One isolate	d	c	Propionate	0.575152	AH 17 & 3
2	50% BHI w/o Dextrose + 5% Trehalose	11.20 & 13.17	Both unable	d	d	Acetate	0.35695	AH 17 & 14
2	50% BHI w/o Dextrose + 5% Trehalose	11.20 & 13.17	Both unable	d	d	Butyrate	1.93348	AH 17 & 14
2	50% BHI w/o Dextrose + 5% Trehalose	11.20 & 13.17	Both unable	d	d	Propionate	0.706427	AH 17 & 14
2	50% BHI w/o Dextrose + 5% Trehalose	11.20 & 13.6	One isolate	d	bc	Acetate	0.48925	AH 17 & 11
2	50% BHI w/o Dextrose + 5% Trehalose	11.20 & 13.6	One isolate	d	bc	Butyrate	15.5593	AH 17 & 11
2	50% BHI w/o Dextrose + 5% Trehalose	11.20 & 13.6	One isolate	d	bc	Propionate	0.518143	AH 17 & 11
2	50% BHI w/o Dextrose + 5% Trehalose	13.17 & 22.35	One isolate	a	c	Acetate	0.192317	AH 14 & 3
2	50% BHI w/o Dextrose + 5% Trehalose	13.17 & 22.35	One isolate	a	c	Butyrate	12.7501	AH 14 & 3
2	50% BHI w/o Dextrose + 5% Trehalose	13.17 & 22.35	One isolate	a	c	Propionate	0.553383	AH 14 & 3
2	50% BHI w/o Dextrose + 5% Trehalose	13.17 & 13.6	One isolate	ab	abc	Acetate	0.469778	AH 14 & 11
2	50% BHI w/o Dextrose + 5% Trehalose	13.17 & 13.6	One isolate	ab	abc	Butyrate	14.9139	AH 14 & 11
2	50% BHI w/o Dextrose + 5% Trehalose	13.17 & 13.6	One isolate	ab	abc	Propionate	0.640821	AH 14 & 11
3	50% BHI w/o Dextrose + 5% Trehalose	11.19 & 11.20	Both unable	ab	d	Acetate	0.295123	AH 18 & 17
3	50% BHI w/o Dextrose + 5% Trehalose	11.19 & 11.20	Both unable	ab	d	Butyrate	1.33736	AH 18 & 17
3	50% BHI w/o Dextrose + 5% Trehalose	11.19 & 11.20	Both unable	ab	d	Propionate	0.733912	AH 18 & 17
3	50% BHI w/o Dextrose + 5% Trehalose	11.19 & 13.17	Both unable	ab	d	Acetate	0.295692	AH 18 & 14
3	50% BHI w/o Dextrose + 5% Trehalose	11.19 & 13.17	Both unable	ab	d	Butyrate	1.29121	AH 18 & 14
3	50% BHI w/o Dextrose + 5% Trehalose	11.19 & 13.17	Both unable	ab	d	Propionate	0.624275	AH 18 & 14
3	50% BHI w/o Dextrose + 5% Trehalose	11.20 & 22.35	One isolate	ab	c	Acetate	0.291353	AH 17 & 3
3	50% BHI w/o Dextrose + 5% Trehalose	11.20 & 22.35	One isolate	ab	c	Butyrate	10.689	AH 17 & 3
3	50% BHI w/o Dextrose + 5% Trehalose	11.20 & 22.35	One isolate	ab	c	Propionate	0.554101	AH 17 & 3
3	50% BHI w/o Dextrose + 5% Trehalose	11.20 & 13.17	Both unable	ab	d	Acetate	0.342868	AH 17 & 14
3	50% BHI w/o Dextrose + 5% Trehalose	11.20 & 13.17	Both unable	ab	d	Butyrate	1.71442	AH 17 & 14
3	50% BHI w/o Dextrose + 5% Trehalose	11.20 & 13.17	Both unable	ab	d	Propionate	0.574704	AH 17 & 14
3	50% BHI w/o Dextrose + 5% Trehalose	11.20 & 13.6	One isolate	ab	bc	Acetate	0.402481	AH 17 & 11
3	50% BHI w/o Dextrose + 5% Trehalose	11.20 & 13.6	One isolate	ab	bc	Butyrate	12.98	AH 17 & 11
3	50% BHI w/o Dextrose + 5% Trehalose	11.20 & 13.6	One isolate	ab	bc	Propionate	0.401685	AH 17 & 11
3	50% BHI w/o Dextrose + 5% Trehalose	13.17 & 22.35	One isolate	ab	c	Acetate	0.298457	AH 14 & 3
3	50% BHI w/o Dextrose + 5% Trehalose	13.17 & 22.35	One isolate	ab	c	Butyrate	11.0445	AH 14 & 3
3	50% BHI w/o Dextrose + 5% Trehalose	13.17 & 22.35	One isolate	ab	c	Propionate	0.449773	AH 14 & 3
3	50% BHI w/o Dextrose + 5% Trehalose	13.17 & 13.6	One isolate	ab	abc	Acetate	0.41832	AH 14 & 11
3	50% BHI w/o Dextrose + 5% Trehalose	13.17 & 13.6	One isolate	ab	abc	Butyrate	14.1462	AH 14 & 11
3	50% BHI w/o Dextrose + 5% Trehalose	13.17 & 13.6	One isolate	ab	abc	Propionate	0.448262	AH 14 & 11
1	50% BHI w/o Dextrose + 5% Trehalose	11.20 & 9.9	Both unable	abc	d	Acetate	0.508073	AH 17 & 1
1	50% BHI w/o Dextrose + 5% Trehalose	11.20 & 9.9	Both unable	abc	d	Butyrate	2.10917	AH 17 & 1
1	50% BHI w/o Dextrose + 5% Trehalose	11.20 & 9.9	Both unable	abc	d	Propionate	1.52264	AH 17 & 1
1	50% BHI w/o Dextrose + 5% Trehalose	13.17 & 9.9	Both unable	abc	d	Acetate	0.475363	AH 14 & 1
1	50% BHI w/o Dextrose + 5% Trehalose	13.17 & 9.9	Both unable	abc	d	Butyrate	2.03634	AH 14 & 1
1	50% BHI w/o Dextrose + 5% Trehalose	13.17 & 9.9	Both unable	abc	d	Propionate	1.46352	AH 14 & 1
1	50% BHI w/o Dextrose + 5% Trehalose	13.2 & 13.17	One isolate	bc	ab	Acetate	0.501664	AH 13 & 14
1	50% BHI w/o Dextrose + 5% Trehalose	13.2 & 13.17	One isolate	bc	ab	Butyrate	16.6939	AH 13 & 14
1	50% BHI w/o Dextrose + 5% Trehalose	13.2 & 13.17	One isolate	bc	ab	Propionate	0.978787	AH 13 & 14
1	50% BHI w/o Dextrose + 5% Trehalose	13.2 & 11.20	One isolate	bc	ab	Acetate	0.864612	AH 13 & 17
1	50% BHI w/o Dextrose + 5% Trehalose	13.2 & 11.20	One isolate	bc	ab	Butyrate	16.1892	AH 13 & 17
1	50% BHI w/o Dextrose + 5% Trehalose	13.2 & 11.20	One isolate	bc	ab	Propionate	0.954744	AH 13 & 17
2	50% BHI w/o Dextrose + 5% Trehalose	11.20 & 9.9	Both unable	c	d	Acetate	0.469422	AH 17 & 1
2	50% BHI w/o Dextrose + 5% Trehalose	11.20 & 9.9	Both unable	c	d	Butyrate	1.90925	AH 17 & 1
2	50% BHI w/o Dextrose + 5% Trehalose	11.20 & 9.9	Both unable	c	d	Propionate	1.35384	AH 17 & 1
2	50% BHI w/o Dextrose + 5% Trehalose	13.17 & 9.9	Both unable	c	d	Acetate	0.466148	AH 14 & 1
2	50% BHI w/o Dextrose + 5% Trehalose	13.17 & 9.9	Both unable	c	d	Butyrate	2.0254	AH 14 & 1
2	50% BHI w/o Dextrose + 5% Trehalose	13.17 & 9.9	Both unable	c	d	Propionate	1.28551	AH 14 & 1
2	50% BHI w/o Dextrose + 5% Trehalose	13.2 & 13.17	One isolate	d	ab	Acetate	0.568223	AH 13 & 14
2	50% BHI w/o Dextrose + 5% Trehalose	13.2 & 13.17	One isolate	d	ab	Butyrate	17.5832	AH 13 & 14
2	50% BHI w/o Dextrose + 5% Trehalose	13.2 & 13.17	One isolate	d	ab	Propionate	1.00484	AH 13 & 14
2	50% BHI w/o Dextrose + 5% Trehalose	13.2 & 11.20	One isolate	d	ab	Acetate	0.548667	AH 13 & 17
2	50% BHI w/o Dextrose + 5% Trehalose	13.2 & 11.20	One isolate	d	ab	Butyrate	17.4004	AH 13 & 17
2	50% BHI w/o Dextrose + 5% Trehalose	13.2 & 11.20	One isolate	d	ab	Propionate	0.823213	AH 13 & 17
3	50% BHI w/o Dextrose + 5% Trehalose	11.20 & 9.9	Both unable	d	d	Acetate	0.480345	AH 17 & 1
3	50% BHI w/o Dextrose + 5% Trehalose	11.20 & 9.9	Both unable	d	d	Butyrate	1.80117	AH 17 & 1
3	50% BHI w/o Dextrose + 5% Trehalose	11.20 & 9.9	Both unable	d	d	Propionate	1.43369	AH 17 & 1
3	50% BHI w/o Dextrose + 5% Trehalose	13.17 & 9.9	Both unable	d	d	Acetate	0.504766	AH 14 & 1
3	50% BHI w/o Dextrose + 5% Trehalose	13.17 & 9.9	Both unable	d	d	Butyrate	1.99347	AH 14 & 1
3	50% BHI w/o Dextrose + 5% Trehalose	13.17 & 9.9	Both unable	d	d	Propionate	1.25908	AH 14 & 1
3	50% BHI w/o Dextrose + 5% Trehalose	13.2 & 13.17	One isolate	d	ab	Acetate	0.545133	AH 13 & 14
3	50% BHI w/o Dextrose + 5% Trehalose	13.2 & 13.17	One isolate	d	ab	Butyrate	16.5197	AH 13 & 14
3	50% BHI w/o Dextrose + 5% Trehalose	13.2 & 13.17	One isolate	d	ab	Propionate	0.947577	AH 13 & 14
3	50% BHI w/o Dextrose + 5% Trehalose	13.2 & 11.20	One isolate	d	ab	Acetate	0.534379	AH 13 & 17
3	50% BHI w/o Dextrose + 5% Trehalose	13.2 & 11.20	One isolate	d	ab	Butyrate	17.9379	AH 13 & 17
3	50% BHI w/o Dextrose + 5% Trehalose	13.2 & 11.20	One isolate	d	ab	Propionate	0.806755	AH 13 & 17
1	50% BHI w/o Dextrose + 5% Inositol	22.35 & 11.19	Both isolates	a	ab	Acetate	4.10225	AH 3 & 18
1	50% BHI w/o Dextrose + 5% Inositol	22.35 & 11.19	Both isolates	a	ab	Butyrate	4.40633	AH 3 & 18
1	50% BHI w/o Dextrose + 5% Inositol	22.35 & 11.19	Both isolates	a	ab	Propionate	16.7878	AH 3 & 18
1	50% BHI w/o Dextrose + 5% Inositol	22.35 & 13.2	One isolate	ab	ab	Acetate	6.15545	AH 3 & 13
1	50% BHI w/o Dextrose + 5% Inositol	22.35 & 13.2	One isolate	ab	ab	Butyrate	1.47495	AH 3 & 13
1	50% BHI w/o Dextrose + 5% Inositol	22.35 & 13.2	One isolate	ab	ab	Propionate	17.4617	AH 3 & 13
1	50% BHI w/o Dextrose + 5% Inositol	22.35 & 9.9	Both isolates	ab	ab	Acetate	5.08957	AH 3 & 1
1	50% BHI w/o Dextrose + 5% Inositol	22.35 & 9.9	Both isolates	ab	ab	Butyrate	3.01418	AH 3 & 1
1	50% BHI w/o Dextrose + 5% Inositol	22.35 & 9.9	Both isolates	ab	ab	Propionate	20.0117	AH 3 & 1
1	50% BHI w/o Dextrose + 5% Inositol	11.19 & 9.9	Both isolates	ab	a	Acetate	4.02406	AH 18 & 1
1	50% BHI w/o Dextrose + 5% Inositol	11.19 & 9.9	Both isolates	ab	a	Butyrate	1.5188	AH 18 & 1
1	50% BHI w/o Dextrose + 5% Inositol	11.19 & 9.9	Both isolates	ab	a	Propionate	22.2053	AH 18 & 1
1	50% BHI w/o Dextrose + 5% Inositol	11.19 & 13.2	One isolate	ab	ab	Acetate	3.89723	AH 18 & 13
1	50% BHI w/o Dextrose + 5% Inositol	11.19 & 13.2	One isolate	ab	ab	Butyrate	4.15835	AH 18 & 13
1	50% BHI w/o Dextrose + 5% Inositol	11.19 & 13.2	One isolate	ab	ab	Propionate	15.6633	AH 18 & 13
1	50% BHI w/o Dextrose + 5% Inositol	11.19 & 13.6	One isolate	ab	ab	Acetate	3.64123	AH 18 & 11
1	50% BHI w/o Dextrose + 5% Inositol	11.19 & 13.6	One isolate	ab	ab	Butyrate	4.11542	AH 18 & 11
1	50% BHI w/o Dextrose + 5% Inositol	11.19 & 13.6	One isolate	ab	ab	Propionate	18.5415	AH 18 & 11
1	50% BHI w/o Dextrose + 5% Inositol	13.2 & 13.6	Both unable	ab	c	Acetate	0.537691	AH 13 & 11
1	50% BHI w/o Dextrose + 5% Inositol	13.2 & 13.6	Both unable	ab	c	Butyrate	4.56633	AH 13 & 11
1	50% BHI w/o Dextrose + 5% Inositol	13.2 & 13.6	Both unable	ab	c	Propionate	0.593275	AH 13 & 11
1	50% BHI w/o Dextrose + 5% Inositol	13.2 & 9.9	One isolate	ab	ab	Acetate	5.10846	AH 13 & 1
1	50% BHI w/o Dextrose + 5% Inositol	13.2 & 9.9	One isolate	ab	ab	Butyrate	2.41348	AH 13 & 1
1	50% BHI w/o Dextrose + 5% Inositol	13.2 & 9.9	One isolate	ab	ab	Propionate	18.5866	AH 13 & 1
1	50% BHI w/o Dextrose + 5% Inositol	13.6 & 9.9	One isolate	ab	ab	Acetate	5.66732	AH 11 & 1
1	50% BHI w/o Dextrose + 5% Inositol	13.6 & 9.9	One isolate	ab	ab	Butyrate	2.44717	AH 11 & 1
1	50% BHI w/o Dextrose + 5% Inositol	13.6 & 9.9	One isolate	ab	ab	Propionate	23.1108	AH 11 & 1
1	50% BHI w/o Dextrose + 5% Inositol	22.35 & 13.6	One isolate	ab	ab	Acetate	5.00134	AH 3 & 11
1	50% BHI w/o Dextrose + 5% Inositol	22.35 & 13.6	One isolate	ab	ab	Butyrate	2.81611	AH 3 & 11
1	50% BHI w/o Dextrose + 5% Inositol	22.35 & 13.6	One isolate	ab	ab	Propionate	17.0868	AH 3 & 11
2	50% BHI w/o Dextrose + 5% Inositol	22.35 & 11.19	Both isolates	ab	ab	Acetate	3.26927	AH 3 & 18
2	50% BHI w/o Dextrose + 5% Inositol	22.35 & 11.19	Both isolates	ab	ab	Butyrate	4.49182	AH 3 & 18
2	50% BHI w/o Dextrose + 5% Inositol	22.35 & 11.19	Both isolates	ab	ab	Propionate	17.4403	AH 3 & 18
2	50% BHI w/o Dextrose + 5% Inositol	22.35 & 13.2	One isolate	ab	ab	Acetate	3.83322	AH 3 & 13
2	50% BHI w/o Dextrose + 5% Inositol	22.35 & 13.2	One isolate	ab	ab	Butyrate	1.37834	AH 3 & 13
2	50% BHI w/o Dextrose + 5% Inositol	22.35 & 13.2	One isolate	ab	ab	Propionate	13.4153	AH 3 & 13
2	50% BHI w/o Dextrose + 5% Inositol	22.35 & 13.6	One isolate	ab	ab	Acetate	3.53087	AH 3 & 11
2	50% BHI w/o Dextrose + 5% Inositol	22.35 & 13.6	One isolate	ab	ab	Butyrate	2.54283	AH 3 & 11
2	50% BHI w/o Dextrose + 5% Inositol	22.35 & 13.6	One isolate	ab	ab	Propionate	14.47	AH 3 & 11
2	50% BHI w/o Dextrose + 5% Inositol	22.35 & 9.9	Both isolates	ab	ab	Acetate	4.19787	AH 3 & 1
2	50% BHI w/o Dextrose + 5% Inositol	22.35 & 9.9	Both isolates	ab	ab	Butyrate	2.27665	AH 3 & 1
2	50% BHI w/o Dextrose + 5% Inositol	22.35 & 9.9	Both isolates	ab	ab	Propionate	15.8655	AH 3 & 1
2	50% BHI w/o Dextrose + 5% Inositol	11.19 & 9.9	Both isolates	ab	a	Acetate	3.6191	AH 18 & 1
2	50% BHI w/o Dextrose + 5% Inositol	11.19 & 9.9	Both isolates	ab	a	Butyrate	0.992291	AH 18 & 1
2	50% BHI w/o Dextrose + 5% Inositol	11.19 & 9.9	Both isolates	ab	a	Propionate	15.5108	AH 18 & 1
2	50% BHI w/o Dextrose + 5% Inositol	11.19 & 13.2	One isolate	ab	ab	Acetate	3.0497	AH 18 & 13
2	50% BHI w/o Dextrose + 5% Inositol	11.19 & 13.2	One isolate	ab	ab	Butyrate	2.68145	AH 18 & 13
2	50% BHI w/o Dextrose + 5% Inositol	11.19 & 13.2	One isolate	ab	ab	Propionate	14.8385	AH 18 & 13
2	50% BHI w/o Dextrose + 5% Inositol	11.19 & 13.6	Both unable	ab	ab	Acetate	3.0061	AH 18 & 11
2	50% BHI w/o Dextrose + 5% Inositol	11.19 & 13.6	Both unable	ab	ab	Butyrate	2.89873	AH 18 & 11
2	50% BHI w/o Dextrose + 5% Inositol	11.19 & 13.6	Both unable	ab	ab	Propionate	14.1352	AH 18 & 11
2	50% BHI w/o Dextrose + 5% Inositol	13.2 & 13.6	Both unable	ab	c	Acetate	0.567552	AH 13 & 11
2	50% BHI w/o Dextrose + 5% Inositol	13.2 & 13.6	Both unable	ab	c	Butyrate	3.81123	AH 13 & 11
2	50% BHI w/o Dextrose + 5% Inositol	13.2 & 13.6	Both unable	ab	c	Propionate	0.426926	AH 13 & 11
2	50% BHI w/o Dextrose + 5% Inositol	13.2 & 9.9	One isolate	ab	ab	Acetate	4.33261	AH 13 & 1
2	50% BHI w/o Dextrose + 5% Inositol	13.2 & 9.9	One isolate	ab	ab	Butyrate	1.73737	AH 13 & 1
2	50% BHI w/o Dextrose + 5% Inositol	13.2 & 9.9	One isolate	ab	ab	Propionate	17.3686	AH 13 & 1
2	50% BHI w/o Dextrose + 5% Inositol	13.6 & 9.9	One isolate	b	ab	Acetate	3.73164	AH 11 & 1
2	50% BHI w/o Dextrose + 5% Inositol	13.6 & 9.9	One isolate	b	ab	Butyrate	1.96231	AH 11 & 1
2	50% BHI w/o Dextrose + 5% Inositol	13.6 & 9.9	One isolate	b	ab	Propionate	14.8885	AH 11 & 1
3	50% BHI w/o Dextrose + 5% Inositol	22.35 & 11.19	Both isolates	c	ab	Acetate	3.4171	AH 3 & 18
3	50% BHI w/o Dextrose + 5% Inositol	22.35 & 11.19	Both isolates	c	ab	Butyrate	6.40426	AH 3 & 18
3	50% BHI w/o Dextrose + 5% Inositol	22.35 & 11.19	Both isolates	c	ab	Propionate	18.3363	AH 3 & 18
3	50% BHI w/o Dextrose + 5% Inositol	22.35 & 13.2	One isolate	a	ab	Acetate	4.2882	AH 3 & 13
3	50% BHI w/o Dextrose + 5% Inositol	22.35 & 13.2	One isolate	a	ab	Butyrate	2.77695	AH 3 & 13
3	50% BHI w/o Dextrose + 5% Inositol	22.35 & 13.2	One isolate	a	ab	Propionate	14.0586	AH 3 & 13
3	50% BHI w/o Dextrose + 5% Inositol	22.35 & 13.6	One isolate	ab	ab	Acetate	4.38762	AH 3 & 11
3	50% BHI w/o Dextrose + 5% Inositol	22.35 & 13.6	One isolate	ab	ab	Butyrate	3.05523	AH 3 & 11
3	50% BHI w/o Dextrose + 5% Inositol	22.35 & 13.6	One isolate	ab	ab	Propionate	16.1207	AH 3 & 11
3	50% BHI w/o Dextrose + 5% Inositol	22.35 & 9.9	Both isolates	ab	ab	Acetate	4.01491	AH 3 & 1
3	50% BHI w/o Dextrose + 5% Inositol	22.35 & 9.9	Both isolates	ab	ab	Butyrate	3.14578	AH 3 & 1
3	50% BHI w/o Dextrose + 5% Inositol	22.35 & 9.9	Both isolates	ab	ab	Propionate	14.5791	AH 3 & 1
3	50% BHI w/o Dextrose + 5% Inositol	11.19 & 9.9	Both isolates	ab	a	Acetate	4.01326	AH 18 & 1
3	50% BHI w/o Dextrose + 5% Inositol	11.19 & 9.9	Both isolates	ab	a	Butyrate	1.32066	AH 18 & 1
3	50% BHI w/o Dextrose + 5% Inositol	11.19 & 9.9	Both isolates	ab	a	Propionate	21.6988	AH 18 & 1
3	50% BHI w/o Dextrose + 5% Inositol	11.19 & 13.2	One isolate	ab	ab	Acetate	3.94084	AH 18 & 13
3	50% BHI w/o Dextrose + 5% Inositol	11.19 & 13.2	One isolate	ab	ab	Butyrate	4.15387	AH 18 & 13
3	50% BHI w/o Dextrose + 5% Inositol	11.19 & 13.2	One isolate	ab	ab	Propionate	19.4236	AH 18 & 13
3	50% BHI w/o Dextrose + 5% Inositol	11.19 & 13.6	Both unable	ab	ab	Acetate	3.32606	AH 18 & 11
3	50% BHI w/o Dextrose + 5% Inositol	11.19 & 13.6	Both unable	ab	ab	Butyrate	3.99272	AH 18 & 11
3	50% BHI w/o Dextrose + 5% Inositol	11.19 & 13.6	Both unable	ab	ab	Propionate	13.1555	AH 18 & 11
3	50% BHI w/o Dextrose + 5% Inositol	13.2 & 13.6	Both unable	ab	c	Acetate	0.576316	AH 13 & 11
3	50% BHI w/o Dextrose + 5% Inositol	13.2 & 13.6	Both unable	ab	c	Butyrate	4.01519	AH 13 & 11
3	50% BHI w/o Dextrose + 5% Inositol	13.2 & 13.6	Both unable	ab	c	Propionate	0.681678	AH 13 & 11
3	50% BHI w/o Dextrose + 5% Inositol	13.2 & 9.9	One isolate	ab	ab	Acetate	4.18395	AH 13 & 1
3	50% BHI w/o Dextrose + 5% Inositol	13.2 & 9.9	One isolate	ab	ab	Butyrate	2.92631	AH 13 & 1
3	50% BHI w/o Dextrose + 5% Inositol	13.2 & 9.9	One isolate	ab	ab	Propionate	15.1444	AH 13 & 1
3	50% BHI w/o Dextrose + 5% Inositol	13.6 & 9.9	One isolate	ab	ab	Acetate	4.06214	AH 11 & 1
3	50% BHI w/o Dextrose + 5% Inositol	13.6 & 9.9	One isolate	ab	ab	Butyrate	2.61328	AH 11 & 1
3	50% BHI w/o Dextrose + 5% Inositol	13.6 & 9.9	One isolate	ab	ab	Propionate	18.4523	AH 11 & 1
1	50% BHI w/o Dextrose + 5% Inositol	11.19 & 11.20	Both isolates	ab	ab	Acetate	3.75647	AH 18 & 17
1	50% BHI w/o Dextrose + 5% Inositol	11.19 & 11.20	Both isolates	ab	ab	Butyrate	4.77011	AH 18 & 17
1	50% BHI w/o Dextrose + 5% Inositol	11.19 & 11.20	Both isolates	ab	ab	Propionate	19.5863	AH 18 & 17
1	50% BHI w/o Dextrose + 5% Inositol	11.19 & 13.17	Both isolates	ab	ab	Acetate	3.19199	AH 18 & 14
1	50% BHI w/o Dextrose + 5% Inositol	11.19 & 13.17	Both isolates	ab	ab	Butyrate	3.29473	AH 18 & 14
1	50% BHI w/o Dextrose + 5% Inositol	11.19 & 13.17	Both isolates	ab	ab	Propionate	17.9303	AH 18 & 14
1	50% BHI w/o Dextrose + 5% Inositol	11.20 & 22.35	One isolate	ab	ab	Acetate	3.39186	AH 17 & 3
1	50% BHI w/o Dextrose + 5% Inositol	11.20 & 22.35	One isolate	ab	ab	Butyrate	5.50287	AH 17 & 3
1	50% BHI w/o Dextrose + 5% Inositol	11.20 & 22.35	One isolate	ab	ab	Propionate	19.5109	AH 17 & 3
1	50% BHI w/o Dextrose + 5% Inositol	11.20 & 13.17	Both isolates	ab	ab	Acetate	3.26326	AH 17 & 14
1	50% BHI w/o Dextrose + 5% Inositol	11.20 & 13.17	Both isolates	ab	ab	Butyrate	3.17646	AH 17 & 14
1	50% BHI w/o Dextrose + 5% Inositol	11.20 & 13.17	Both isolates	ab	ab	Propionate	18.633	AH 17 & 14
1	50% BHI w/o Dextrose + 5% Inositol	11.20 & 13.6	One isolate	ab	ab	Acetate	3.20041	AH 17 & 11
1	50% BHI w/o Dextrose + 5% Inositol	11.20 & 13.6	One isolate	ab	ab	Butyrate	4.07522	AH 17 & 11
1	50% BHI w/o Dextrose + 5% Inositol	11.20 & 13.6	One isolate	ab	ab	Propionate	14.1095	AH 17 & 11
1	50% BHI w/o Dextrose + 5% Inositol	13.17 & 22.35	Both isolates	ab	ab	Acetate	2.98656	AH 14 & 3
1	50% BHI w/o Dextrose + 5% Inositol	13.17 & 22.35	Both isolates	ab	ab	Butyrate	4.91841	AH 14 & 3
1	50% BHI w/o Dextrose + 5% Inositol	13.17 & 22.35	Both isolates	ab	ab	Propionate	15.9903	AH 14 & 3
1	50% BHI w/o Dextrose + 5% Inositol	13.17 & 13.6	One isolate	ab	ab	Acetate	3.1922	AH 14 & 11
1	50% BHI w/o Dextrose + 5% Inositol	13.17 & 13.6	One isolate	ab	ab	Butyrate	4.96017	AH 14 & 11
1	50% BHI w/o Dextrose + 5% Inositol	13.17 & 13.6	One isolate	ab	ab	Propionate	15.1072	AH 14 & 11
2	50% BHI w/o Dextrose + 5% Inositol	11.19 & 11.20	Both isolates	ab	ab	Acetate	3.32437	AH 18 & 17
2	50% BHI w/o Dextrose + 5% Inositol	11.19 & 11.20	Both isolates	ab	ab	Butyrate	4.40168	AH 18 & 17
2	50% BHI w/o Dextrose + 5% Inositol	11.19 & 11.20	Both isolates	ab	ab	Propionate	18.9506	AH 18 & 17
2	50% BHI w/o Dextrose + 5% Inositol	11.19 & 13.17	Both isolates	ab	ab	Acetate	2.79714	AH 18 & 14
2	50% BHI w/o Dextrose + 5% Inositol	11.19 & 13.17	Both isolates	ab	ab	Butyrate	2.76906	AH 18 & 14
2	50% BHI w/o Dextrose + 5% Inositol	11.19 & 13.17	Both isolates	ab	ab	Propionate	15.318	AH 18 & 14
2	50% BHI w/o Dextrose + 5% Inositol	11.20 & 22.35	One isolate	ab	ab	Acetate	0.263764	AH 17 & 3
2	50% BHI w/o Dextrose + 5% Inositol	11.20 & 22.35	One isolate	ab	ab	Butyrate	5.00627	AH 17 & 3
2	50% BHI w/o Dextrose + 5% Inositol	11.20 & 22.35	One isolate	ab	ab	Propionate	16.627	AH 17 & 3
2	50% BHI w/o Dextrose + 5% Inositol	11.20 & 13.17	Both isolates	b	ab	Acetate	2.7986	AH 17 & 14
2	50% BHI w/o Dextrose + 5% Inositol	11.20 & 13.17	Both isolates	b	ab	Butyrate	2.94463	AH 17 & 14
2	50% BHI w/o Dextrose + 5% Inositol	11.20 & 13.17	Both isolates	b	ab	Propionate	16.6776	AH 17 & 14
2	50% BHI w/o Dextrose + 5% Inositol	11.20 & 13.6	One isolate	c	ab	Acetate	2.94248	AH 17 & 11
2	50% BHI w/o Dextrose + 5% Inositol	11.20 & 13.6	One isolate	c	ab	Butyrate	4.06821	AH 17 & 11
2	50% BHI w/o Dextrose + 5% Inositol	11.20 & 13.6	One isolate	c	ab	Propionate	13.8381	AH 17 & 11
2	50% BHI w/o Dextrose + 5% Inositol	13.17 & 22.35	Both isolates	a	ab	Acetate	2.57867	AH 14 & 3
2	50% BHI w/o Dextrose + 5% Inositol	13.17 & 22.35	Both isolates	a	ab	Butyrate	4.9462	AH 14 & 3
2	50% BHI w/o Dextrose + 5% Inositol	13.17 & 22.35	Both isolates	a	ab	Propionate	14.3324	AH 14 & 3
2	50% BHI w/o Dextrose + 5% Inositol	13.17 & 13.6	One isolate	ab	ab	Acetate	2.96537	AH 14 & 11
2	50% BHI w/o Dextrose + 5% Inositol	13.17 & 13.6	One isolate	ab	ab	Butyrate	4.43715	AH 14 & 11
2	50% BHI w/o Dextrose + 5% Inositol	13.17 & 13.6	One isolate	ab	ab	Propionate	13.6957	AH 14 & 11
3	50% BHI w/o Dextrose + 5% Inositol	11.19 & 11.20	Both isolates	ab	ab	Acetate	3.0587	AH 18 & 17
3	50% BHI w/o Dextrose + 5% Inositol	11.19 & 11.20	Both isolates	ab	ab	Butyrate	4.09473	AH 18 & 17
3	50% BHI w/o Dextrose + 5% Inositol	11.19 & 11.20	Both isolates	ab	ab	Propionate	16.2439	AH 18 & 17
3	50% BHI w/o Dextrose + 5% Inositol	11.19 & 13.17	Both isolates	ab	ab	Acetate	3.15838	AH 18 & 14
3	50% BHI w/o Dextrose + 5% Inositol	11.19 & 13.17	Both isolates	ab	ab	Butyrate	2.69024	AH 18 & 14
3	50% BHI w/o Dextrose + 5% Inositol	11.19 & 13.17	Both isolates	ab	ab	Propionate	15.8675	AH 18 & 14
3	50% BHI w/o Dextrose + 5% Inositol	11.20 & 22.35	One isolate	ab	ab	Acetate	3.22084	AH 17 & 3
3	50% BHI w/o Dextrose + 5% Inositol	11.20 & 22.35	One isolate	ab	ab	Butyrate	5.19817	AH 17 & 3
3	50% BHI w/o Dextrose + 5% Inositol	11.20 & 22.35	One isolate	ab	ab	Propionate	16.2282	AH 17 & 3
3	50% BHI w/o Dextrose + 5% Inositol	11.20 & 13.17	Both isolates	ab	ab	Acetate	2.81225	AH 17 & 14
3	50% BHI w/o Dextrose + 5% Inositol	11.20 & 13.17	Both isolates	ab	ab	Butyrate	3.203	AH 17 & 14
3	50% BHI w/o Dextrose + 5% Inositol	11.20 & 13.17	Both isolates	ab	ab	Propionate	14.9572	AH 17 & 14
3	50% BHI w/o Dextrose + 5% Inositol	11.20 & 13.6	One isolate	ab	ab	Acetate	3.11379	AH 17 & 11
3	50% BHI w/o Dextrose + 5% Inositol	11.20 & 13.6	One isolate	ab	ab	Butyrate	3.90263	AH 17 & 11
3	50% BHI w/o Dextrose + 5% Inositol	11.20 & 13.6	One isolate	ab	ab	Propionate	12.841	AH 17 & 11
3	50% BHI w/o Dextrose + 5% Inositol	13.17 & 22.35	Both isolates	ab	ab	Acetate	2.74814	AH 14 & 3
3	50% BHI w/o Dextrose + 5% Inositol	13.17 & 22.35	Both isolates	ab	ab	Butyrate	3.40242	AH 14 & 3
3	50% BHI w/o Dextrose + 5% Inositol	13.17 & 22.35	Both isolates	ab	ab	Propionate	13.809	AH 14 & 3
3	50% BHI w/o Dextrose + 5% Inositol	13.17 & 13.6	One isolate	ab	ab	Acetate	4.02036	AH 14 & 11
3	50% BHI w/o Dextrose + 5% Inositol	13.17 & 13.6	One isolate	ab	ab	Butyrate	3.93049	AH 14 & 11
3	50% BHI w/o Dextrose + 5% Inositol	13.17 & 13.6	One isolate	ab	ab	Propionate	12.5921	AH 14 & 11
1	50% BHI w/o Dextrose + 5% Inositol	11.20 & 9.9	Both isolates	ab	ab	Acetate	4.44848	AH 17 & 1
1	50% BHI w/o Dextrose + 5% Inositol	11.20 & 9.9	Both isolates	ab	ab	Butyrate	1.32652	AH 17 & 1
1	50% BHI w/o Dextrose + 5% Inositol	11.20 & 9.9	Both isolates	ab	ab	Propionate	17.6954	AH 17 & 1
1	50% BHI w/o Dextrose + 5% Inositol	13.17 & 9.9	Both isolates	ab	ab	Acetate	4.20524	AH 14 & 1
1	50% BHI w/o Dextrose + 5% Inositol	13.17 & 9.9	Both isolates	ab	ab	Butyrate	1.22427	AH 14 & 1
1	50% BHI w/o Dextrose + 5% Inositol	13.17 & 9.9	Both isolates	ab	ab	Propionate	15.1249	AH 14 & 1
1	50% BHI w/o Dextrose + 5% Inositol	13.2 & 13.17	One isolate	ab	b	Acetate	3.68765	AH 13 & 14
1	50% BHI w/o Dextrose + 5% Inositol	13.2 & 13.17	One isolate	ab	b	Butyrate	3.65567	AH 13 & 14
1	50% BHI w/o Dextrose + 5% Inositol	13.2 & 13.17	One isolate	ab	b	Propionate	13.123	AH 13 & 14
1	50% BHI w/o Dextrose + 5% Inositol	13.2 & 11.20	One isolate	ab	ab	Acetate	4.68163	AH 13 & 17
1	50% BHI w/o Dextrose + 5% Inositol	13.2 & 11.20	One isolate	ab	ab	Butyrate	5.01025	AH 13 & 17
1	50% BHI w/o Dextrose + 5% Inositol	13.2 & 11.20	One isolate	ab	ab	Propionate	18.6162	AH 13 & 17
2	50% BHI w/o Dextrose + 5% Inositol	11.20 & 9.9	Both isolates	ab	ab	Acetate	3.63309	AH 17 & 1
2	50% BHI w/o Dextrose + 5% Inositol	11.20 & 9.9	Both isolates	ab	ab	Butyrate	1.34552	AH 17 & 1
2	50% BHI w/o Dextrose + 5% Inositol	11.20 & 9.9	Both isolates	ab	ab	Propionate	13.051	AH 17 & 1
2	50% BHI w/o Dextrose + 5% Inositol	13.17 & 9.9	Both isolates	ab	ab	Acetate	3.84293	AH 14 & 1
2	50% BHI w/o Dextrose + 5% Inositol	13.17 & 9.9	Both isolates	ab	ab	Butyrate	1.29628	AH 14 & 1
2	50% BHI w/o Dextrose + 5% Inositol	13.17 & 9.9	Both isolates	ab	ab	Propionate	13.4756	AH 14 & 1
2	50% BHI w/o Dextrose + 5% Inositol	13.2 & 13.17	One isolate	ab	b	Acetate	3.0856	AH 13 & 14
2	50% BHI w/o Dextrose + 5% Inositol	13.2 & 13.17	One isolate	ab	b	Butyrate	3.33268	AH 13 & 14
2	50% BHI w/o Dextrose + 5% Inositol	13.2 & 13.17	One isolate	ab	b	Propionate	11.5112	AH 13 & 14
2	50% BHI w/o Dextrose + 5% Inositol	13.2 & 11.20	One isolate	ab	ab	Acetate	3.9617	AH 13 & 17
2	50% BHI w/o Dextrose + 5% Inositol	13.2 & 11.20	One isolate	ab	ab	Butyrate	3.96248	AH 13 & 17
2	50% BHI w/o Dextrose + 5% Inositol	13.2 & 11.20	One isolate	ab	ab	Propionate	14.0541	AH 13 & 17
3	50% BHI w/o Dextrose + 5% Inositol	11.20 & 9.9	Both isolates	ab	ab	Acetate	3.92698	AH 17 & 1
3	50% BHI w/o Dextrose + 5% Inositol	11.20 & 9.9	Both isolates	ab	ab	Butyrate	1.39052	AH 17 & 1
3	50% BHI w/o Dextrose + 5% Inositol	11.20 & 9.9	Both isolates	ab	ab	Propionate	14.1521	AH 17 & 1
3	50% BHI w/o Dextrose + 5% Inositol	13.17 & 9.9	Both isolates	ab	ab	Acetate	3.85803	AH 14 & 1
3	50% BHI w/o Dextrose + 5% Inositol	13.17 & 9.9	Both isolates	ab	ab	Butyrate	1.31007	AH 14 & 1
3	50% BHI w/o Dextrose + 5% Inositol	13.17 & 9.9	Both isolates	ab	ab	Propionate	14.3486	AH 14 & 1
3	50% BHI w/o Dextrose + 5% Inositol	13.2 & 13.17	One isolate	b	b	Acetate	3.42518	AH 13 & 14
3	50% BHI w/o Dextrose + 5% Inositol	13.2 & 13.17	One isolate	b	b	Butyrate	3.70183	AH 13 & 14
3	50% BHI w/o Dextrose + 5% Inositol	13.2 & 13.17	One isolate	b	b	Propionate	12.541	AH 13 & 14
3	50% BHI w/o Dextrose + 5% Inositol	13.2 & 11.20	One isolate	c	ab	Acetate	3.96453	AH 13 & 17
3	50% BHI w/o Dextrose + 5% Inositol	13.2 & 11.20	One isolate	c	ab	Butyrate	4.42984	AH 13 & 17
3	50% BHI w/o Dextrose + 5% Inositol	13.2 & 11.20	One isolate	c	ab	Propionate	15.8603	AH 13 & 17
1	50% BHI w/o Dextrose + 5% Lactose	11.19 & 11.20		a	abcd	Acetate	0.535721	AH 18 & 17
1	50% BHI w/o Dextrose + 5% Lactose	11.19 & 11.20		a	abcd	Butyrate	15.8638	AH 18 & 17
1	50% BHI w/o Dextrose + 5% Lactose	11.19 & 11.20		a	abcd	Propionate	0.193241	AH 18 & 17
1	50% BHI w/o Dextrose + 5% Lactose	11.19 & 13.17		ab	cdef	Acetate	0.35647	AH 18 & 14
1	50% BHI w/o Dextrose + 5% Lactose	11.19 & 13.17		ab	cdef	Butyrate	12.2964	AH 18 & 14
1	50% BHI w/o Dextrose + 5% Lactose	11.19 & 13.17		ab	cdef	Propionate	0.100397	AH 18 & 14
1	50% BHI w/o Dextrose + 5% Lactose	11.19 & 13.2		ab	jk	Acetate	0.155133	AH 18 & 13
1	50% BHI w/o Dextrose + 5% Lactose	11.19 & 13.2		ab	jk	Butyrate	6.91704	AH 18 & 13
1	50% BHI w/o Dextrose + 5% Lactose	11.19 & 13.2		ab	jk	Propionate	0.653263	AH 18 & 13
1	50% BHI w/o Dextrose + 5% Lactose	11.19 & 13.6		abc	ijk	Acetate	0.203744	AH 18 & 11
1	50% BHI w/o Dextrose + 5% Lactose	11.19 & 13.6		abc	ijk	Butyrate	7.74545	AH 18 & 11
1	50% BHI w/o Dextrose + 5% Lactose	11.19 & 13.6		abc	ijk	Propionate	0.545612	AH 18 & 11
1	50% BHI w/o Dextrose + 5% Lactose	11.19 & 9.9		abcd	fghi	Acetate	0.278808	AH 18 & 1
1	50% BHI w/o Dextrose + 5% Lactose	11.19 & 9.9		abcd	fghi	Butyrate	9.71375	AH 18 & 1
1	50% BHI w/o Dextrose + 5% Lactose	11.19 & 9.9		abcd	fghi	Propionate	0.0766926	AH 18 & 1
1	50% BHI w/o Dextrose + 5% Lactose	11.20 & 13.17		abcde	abcde	Acetate	0.408672	AH 17 & 14
1	50% BHI w/o Dextrose + 5% Lactose	11.20 & 13.17		abcde	abcde	Butyrate	13.4893	AH 17 & 14
1	50% BHI w/o Dextrose + 5% Lactose	11.20 & 13.17		abcde	abcde	Propionate	0.0587012	AH 17 & 14
1	50% BHI w/o Dextrose + 5% Lactose	11.20 & 13.6		abcde	ab	Acetate	1.30816	AH 17 & 11
1	50% BHI w/o Dextrose + 5% Lactose	11.20 & 13.6		abcde	ab	Butyrate	16.1541	AH 17 & 11
1	50% BHI w/o Dextrose + 5% Lactose	11.20 & 13.6		abcde	ab	Propionate	0.0817986	AH 17 & 11
1	50% BHI w/o Dextrose + 5% Lactose	11.20 & 22.35		bcde	abc	Acetate	0.531731	AH 17 & 3
1	50% BHI w/o Dextrose + 5% Lactose	11.20 & 22.35		bcde	abc	Butyrate	16.205	AH 17 & 3
1	50% BHI w/o Dextrose + 5% Lactose	11.20 & 22.35		bcde	abc	Propionate	0.059341	AH 17 & 3
1	50% BHI w/o Dextrose + 5% Lactose	13.2 & 13.6		cdef	k	Acetate	0.413538	AH 13 & 11
1	50% BHI w/o Dextrose + 5% Lactose	13.2 & 13.6		cdef	k	Butyrate	6.31953	AH 13 & 11
1	50% BHI w/o Dextrose + 5% Lactose	13.2 & 13.6		cdef	k	Propionate	0.425687	AH 13 & 11
1	50% BHI w/o Dextrose + 5% Lactose	13.2 & 9.9		defg	ab	Acetate	0.602998	AH 13 & 1
1	50% BHI w/o Dextrose + 5% Lactose	13.2 & 9.9		defg	ab	Butyrate	18.426	AH 13 & 1
1	50% BHI w/o Dextrose + 5% Lactose	13.2 & 9.9		defg	ab	Propionate	0.0838269	AH 13 & 1
1	50% BHI w/o Dextrose + 5% Lactose	13.6 & 9.9		defg	a	Acetate	1.1503	AH 11 & 1
1	50% BHI w/o Dextrose + 5% Lactose	13.6 & 9.9		defg	a	Butyrate	18.2794	AH 11 & 1
1	50% BHI w/o Dextrose + 5% Lactose	13.6 & 9.9		defg	a	Propionate	0.0692862	AH 11 & 1
1	50% BHI w/o Dextrose + 5% Lactose	22.35 & 11.19		efg	abcde	Acetate	0.439423	AH 3 & 18
1	50% BHI w/o Dextrose + 5% Lactose	22.35 & 11.19		efg	abcde	Butyrate	13.5432	AH 3 & 18
1	50% BHI w/o Dextrose + 5% Lactose	22.35 & 11.19		efg	abcde	Propionate	0.358133	AH 3 & 18
1	50% BHI w/o Dextrose + 5% Lactose	22.35 & 13.2		efg	efg	Acetate	0.816051	AH 3 & 13
1	50% BHI w/o Dextrose + 5% Lactose	22.35 & 13.2		efg	efg	Butyrate	11.5395	AH 3 & 13
1	50% BHI w/o Dextrose + 5% Lactose	22.35 & 13.2		efg	efg	Propionate	0.277199	AH 3 & 13
1	50% BHI w/o Dextrose + 5% Lactose	22.35 & 13.6		efg	efg	Acetate	0.823192	AH 3 & 11
1	50% BHI w/o Dextrose + 5% Lactose	22.35 & 13.6		efg	efg	Butyrate	11.4204	AH 3 & 11
1	50% BHI w/o Dextrose + 5% Lactose	22.35 & 13.6		efg	efg	Propionate	0.216235	AH 3 & 11
1	50% BHI w/o Dextrose + 5% Lactose	22.35 & 9.9		fgh	ghij	Acetate	0.681589	AH 3 & 1
1	50% BHI w/o Dextrose + 5% Lactose	22.35 & 9.9		fgh	ghij	Butyrate	10.3089	AH 3 & 1
1	50% BHI w/o Dextrose + 5% Lactose	22.35 & 9.9		fgh	ghij	Propionate	0.162578	AH 3 & 1
1	50% BHI w/o Dextrose + 5% Lactose	13.17 & 13.6		fghi	defg	Acetate	0.420819	AH 14 & 11
1	50% BHI w/o Dextrose + 5% Lactose	13.17 & 13.6		fghi	defg	Butyrate	12.0105	AH 14 & 11
1	50% BHI w/o Dextrose + 5% Lactose	13.17 & 13.6		fghi	defg	Propionate	0.135899	AH 14 & 11
1	50% BHI w/o Dextrose + 5% Lactose	11.20 & 9.9		ghij	hijk	Acetate	0.241565	AH 17 & 1
1	50% BHI w/o Dextrose + 5% Lactose	11.20 & 9.9		ghij	hijk	Butyrate	7.62533	AH 17 & 1
1	50% BHI w/o Dextrose + 5% Lactose	11.20 & 9.9		ghij	hijk	Propionate	0.125997	AH 17 & 1
1	50% BHI w/o Dextrose + 5% Lactose	13.17 & 9.9		hijk	fgh	Acetate	0.243368	AH 14 & 1
1	50% BHI w/o Dextrose + 5% Lactose	13.17 & 9.9		hijk	fgh	Butyrate	9.52603	AH 14 & 1
1	50% BHI w/o Dextrose + 5% Lactose	13.17 & 9.9		hijk	fgh	Propionate	0.103631	AH 14 & 1
1	50% BHI w/o Dextrose + 5% Lactose	13.2 & 13.17		ijk	defg	Acetate	0.366934	AH 13 & 14
1	50% BHI w/o Dextrose + 5% Lactose	13.2 & 13.17		ijk	defg	Butyrate	12.641	AH 13 & 14
1	50% BHI w/o Dextrose + 5% Lactose	13.2 & 13.17		ijk	defg	Propionate	0.105824	AH 13 & 14
1	50% BHI w/o Dextrose + 5% Lactose	13.2 & 11.20		jk	bcde	Acetate	0.856028	AH 13 & 17
1	50% BHI w/o Dextrose + 5% Lactose	13.2 & 11.20		jk	bcde	Butyrate	14.4069	AH 13 & 17
1	50% BHI w/o Dextrose + 5% Lactose	13.2 & 11.20		jk	bcde	Propionate	0.0994858	AH 13 & 17
1	50% BHI w/o Dextrose + 5% Lactose	13.17 & 22.35		k	efg	Acetate	0.313771	AH 14 & 3
1	50% BHI w/o Dextrose + 5% Lactose	13.17 & 22.35		k	efg	Butyrate	11.7739	AH 14 & 3
1	50% BHI w/o Dextrose + 5% Lactose	13.17 & 22.35		k	efg	Propionate	0.075801	AH 14 & 3
2	50% BHI w/o Dextrose + 5% Lactose	11.19 & 11.20		a	abcd	Acetate	0.256005	AH 18 & 17
2	50% BHI w/o Dextrose + 5% Lactose	11.19 & 11.20		a	abcd	Butyrate	15.5408	AH 18 & 17
2	50% BHI w/o Dextrose + 5% Lactose	11.19 & 11.20		a	abcd	Propionate	0.177665	AH 18 & 17
2	50% BHI w/o Dextrose + 5% Lactose	11.19 & 13.17		ab	cdef	Acetate	0.34091	AH 18 & 14
2	50% BHI w/o Dextrose + 5% Lactose	11.19 & 13.17		ab	cdef	Butyrate	12.5105	AH 18 & 14
2	50% BHI w/o Dextrose + 5% Lactose	11.19 & 13.17		ab	cdef	Propionate	0.168282	AH 18 & 14
2	50% BHI w/o Dextrose + 5% Lactose	11.19 & 13.2		ab	jk	Acetate	0.338204	AH 18 & 13
2	50% BHI w/o Dextrose + 5% Lactose	11.19 & 13.2		ab	jk	Butyrate	7.975	AH 18 & 13
2	50% BHI w/o Dextrose + 5% Lactose	11.19 & 13.2		ab	jk	Propionate	0.501189	AH 18 & 13
2	50% BHI w/o Dextrose + 5% Lactose	11.19 & 13.6		abc	ijk	Acetate	0.22337	AH 18 & 11
2	50% BHI w/o Dextrose + 5% Lactose	11.19 & 13.6		abc	ijk	Butyrate	7.79196	AH 18 & 11
2	50% BHI w/o Dextrose + 5% Lactose	11.19 & 13.6		abc	ijk	Propionate	0.420653	AH 18 & 11
2	50% BHI w/o Dextrose + 5% Lactose	11.19 & 9.9		abcd	fghi	Acetate	0.246797	AH 18 & 1
2	50% BHI w/o Dextrose + 5% Lactose	11.19 & 9.9		abcd	fghi	Butyrate	10.706	AH 18 & 1
2	50% BHI w/o Dextrose + 5% Lactose	11.19 & 9.9		abcd	fghi	Propionate	0.0690504	AH 18 & 1
2	50% BHI w/o Dextrose + 5% Lactose	11.20 & 13.17		abcde	abcde	Acetate	0.615415	AH 17 & 14
2	50% BHI w/o Dextrose + 5% Lactose	11.20 & 13.17		abcde	abcde	Butyrate	15.9171	AH 17 & 14
2	50% BHI w/o Dextrose + 5% Lactose	11.20 & 13.17		abcde	abcde	Propionate	0.0464705	AH 17 & 14
2	50% BHI w/o Dextrose + 5% Lactose	11.20 & 13.6		abcde	ab	Acetate	1.23696	AH 17 & 11
2	50% BHI w/o Dextrose + 5% Lactose	11.20 & 13.6		abcde	ab	Butyrate	17.0698	AH 17 & 11
2	50% BHI w/o Dextrose + 5% Lactose	11.20 & 13.6		abcde	ab	Propionate	0.0508458	AH 17 & 11
2	50% BHI w/o Dextrose + 5% Lactose	11.20 & 22.35		bcde	abc	Acetate	0.294845	AH 17 & 3
2	50% BHI w/o Dextrose + 5% Lactose	11.20 & 22.35		bcde	abc	Butyrate	14.4333	AH 17 & 3
2	50% BHI w/o Dextrose + 5% Lactose	11.20 & 22.35		bcde	abc	Propionate	0.056848	AH 17 & 3
2	50% BHI w/o Dextrose + 5% Lactose	13.2 & 13.6		cdef	k	Acetate	0.363429	AH 13 & 11
2	50% BHI w/o Dextrose + 5% Lactose	13.2 & 13.6		cdef	k	Butyrate	6.24606	AH 13 & 11
2	50% BHI w/o Dextrose + 5% Lactose	13.2 & 13.6		cdef	k	Propionate	0.516348	AH 13 & 11
2	50% BHI w/o Dextrose + 5% Lactose	13.2 & 9.9		defg	ab	Acetate	1.09932	AH 13 & 1
2	50% BHI w/o Dextrose + 5% Lactose	13.2 & 9.9		defg	ab	Butyrate	14.7853	AH 13 & 1
2	50% BHI w/o Dextrose + 5% Lactose	13.2 & 9.9		defg	ab	Propionate	0.143434	AH 13 & 1
2	50% BHI w/o Dextrose + 5% Lactose	13.6 & 9.9		defg	a	Acetate	1.46751	AH 11 & 1
2	50% BHI w/o Dextrose + 5% Lactose	13.6 & 9.9		defg	a	Butyrate	17.0385	AH 11 & 1
2	50% BHI w/o Dextrose + 5% Lactose	13.6 & 9.9		defg	a	Propionate	0.0586893	AH 11 & 1
2	50% BHI w/o Dextrose + 5% Lactose	22.35 & 11.19		efg	abcde	Acetate	0.308797	AH 3 & 18
2	50% BHI w/o Dextrose + 5% Lactose	22.35 & 11.19		efg	abcde	Butyrate	14.4013	AH 3 & 18
2	50% BHI w/o Dextrose + 5% Lactose	22.35 & 11.19		efg	abcde	Propionate	0.245212	AH 3 & 18
2	50% BHI w/o Dextrose + 5% Lactose	22.35 & 13.2		efg	efg	Acetate	1.02087	AH 3 & 13
2	50% BHI w/o Dextrose + 5% Lactose	22.35 & 13.2		efg	efg	Butyrate	11.315	AH 3 & 13
2	50% BHI w/o Dextrose + 5% Lactose	22.35 & 13.2		efg	efg	Propionate	0.11341	AH 3 & 13
2	50% BHI w/o Dextrose + 5% Lactose	22.35 & 13.6		efg	efg	Acetate	1.05631	AH 3 & 11
2	50% BHI w/o Dextrose + 5% Lactose	22.35 & 13.6		efg	efg	Butyrate	11.9221	AH 3 & 11
2	50% BHI w/o Dextrose + 5% Lactose	22.35 & 13.6		efg	efg	Propionate	0.101173	AH 3 & 11
2	50% BHI w/o Dextrose + 5% Lactose	22.35 & 9.9		fgh	ghij	Acetate	0.744757	AH 3 & 1
2	50% BHI w/o Dextrose + 5% Lactose	22.35 & 9.9		fgh	ghij	Butyrate	10.0422	AH 3 & 1
2	50% BHI w/o Dextrose + 5% Lactose	22.35 & 9.9		fgh	ghij	Propionate	0.0508056	AH 3 & 1
2	50% BHI w/o Dextrose + 5% Lactose	13.17 & 13.6		fghi	defg	Acetate	0.636287	AH 14 & 11
2	50% BHI w/o Dextrose + 5% Lactose	13.17 & 13.6		fghi	defg	Butyrate	12.5974	AH 14 & 11
2	50% BHI w/o Dextrose + 5% Lactose	13.17 & 13.6		fghi	defg	Propionate	0.0490306	AH 14 & 11
2	50% BHI w/o Dextrose + 5% Lactose	11.20 & 9.9		ghij	hijk	Acetate	0.265838	AH 17 & 1
2	50% BHI w/o Dextrose + 5% Lactose	11.20 & 9.9		ghij	hijk	Butyrate	9.39516	AH 17 & 1
2	50% BHI w/o Dextrose + 5% Lactose	11.20 & 9.9		ghij	hijk	Propionate	0.057298	AH 17 & 1
2	50% BHI w/o Dextrose + 5% Lactose	13.17 & 9.9		hijk	fgh	Acetate	0.391685	AH 14 & 1
2	50% BHI w/o Dextrose + 5% Lactose	13.17 & 9.9		hijk	fgh	Butyrate	12.1489	AH 14 & 1
2	50% BHI w/o Dextrose + 5% Lactose	13.17 & 9.9		hijk	fgh	Propionate	0.0491317	AH 14 & 1
2	50% BHI w/o Dextrose + 5% Lactose	13.2 & 13.17		ijk	defg	Acetate	0.627675	AH 13 & 14
2	50% BHI w/o Dextrose + 5% Lactose	13.2 & 13.17		ijk	defg	Butyrate	12.3624	AH 13 & 14
2	50% BHI w/o Dextrose + 5% Lactose	13.2 & 13.17		ijk	defg	Propionate	0.0558224	AH 13 & 14
2	50% BHI w/o Dextrose + 5% Lactose	13.2 & 11.20		jk	bcde	Acetate	1.0418	AH 13 & 17
2	50% BHI w/o Dextrose + 5% Lactose	13.2 & 11.20		jk	bcde	Butyrate	14.6313	AH 13 & 17
2	50% BHI w/o Dextrose + 5% Lactose	13.2 & 11.20		jk	bcde	Propionate	0.072609	AH 13 & 17
2	50% BHI w/o Dextrose + 5% Lactose	13.17 & 22.35		k	efg	Acetate	0.477028	AH 14 & 3
2	50% BHI w/o Dextrose + 5% Lactose	13.17 & 22.35		k	efg	Butyrate	12.5534	AH 14 & 3
2	50% BHI w/o Dextrose + 5% Lactose	13.17 & 22.35		k	efg	Propionate	0.0492976	AH 14 & 3
3	50% BHI w/o Dextrose + 5% Lactose	11.19 & 11.20		a	abcd	Acetate	0.29408	AH 18 & 17
3	50% BHI w/o Dextrose + 5% Lactose	11.19 & 11.20		a	abcd	Butyrate	15.6968	AH 18 & 17
3	50% BHI w/o Dextrose + 5% Lactose	11.19 & 11.20		a	abcd	Propionate	0.1663	AH 18 & 17
3	50% BHI w/o Dextrose + 5% Lactose	11.19 & 13.17		ab	cdef	Acetate	0.358808	AH 18 & 14
3	50% BHI w/o Dextrose + 5% Lactose	11.19 & 13.17		ab	cdef	Butyrate	14.9228	AH 18 & 14
3	50% BHI w/o Dextrose + 5% Lactose	11.19 & 13.17		ab	cdef	Propionate	0.0648918	AH 18 & 14
3	50% BHI w/o Dextrose + 5% Lactose	11.19 & 13.2		ab	jk	Acetate	0.225984	AH 18 & 13
3	50% BHI w/o Dextrose + 5% Lactose	11.19 & 13.2		ab	jk	Butyrate	6.89967	AH 18 & 13
3	50% BHI w/o Dextrose + 5% Lactose	11.19 & 13.2		ab	jk	Propionate	1.15805	AH 18 & 13
3	50% BHI w/o Dextrose + 5% Lactose	11.19 & 13.6		abc	ijk	Acetate	0.184615	AH 18 & 11
3	50% BHI w/o Dextrose + 5% Lactose	11.19 & 13.6		abc	ijk	Butyrate	7.24877	AH 18 & 11
3	50% BHI w/o Dextrose + 5% Lactose	11.19 & 13.6		abc	ijk	Propionate	0.486392	AH 18 & 11
3	50% BHI w/o Dextrose + 5% Lactose	11.19 & 9.9		abcd	fghi	Acetate	0.324668	AH 18 & 1
3	50% BHI w/o Dextrose + 5% Lactose	11.19 & 9.9		abcd	fghi	Butyrate	10.7264	AH 18 & 1
3	50% BHI w/o Dextrose + 5% Lactose	11.19 & 9.9		abcd	fghi	Propionate	0.426913	AH 18 & 1
3	50% BHI w/o Dextrose + 5% Lactose	11.20 & 13.17		abcde	abcde	Acetate	0.327483	AH 17 & 14
3	50% BHI w/o Dextrose + 5% Lactose	11.20 & 13.17		abcde	abcde	Butyrate	13.4701	AH 17 & 14
3	50% BHI w/o Dextrose + 5% Lactose	11.20 & 13.17		abcde	abcde	Propionate	0.0482284	AH 17 & 14
3	50% BHI w/o Dextrose + 5% Lactose	11.20 & 13.6		abcde	ab	Acetate	1.03171	AH 17 & 11
3	50% BHI w/o Dextrose + 5% Lactose	11.20 & 13.6		abcde	ab	Butyrate	17.0158	AH 17 & 11
3	50% BHI w/o Dextrose + 5% Lactose	11.20 & 13.6		abcde	ab	Propionate	0.0506576	AH 17 & 11
3	50% BHI w/o Dextrose + 5% Lactose	11.20 & 22.35		bcde	abc	Acetate	0.722953	AH 17 & 3
3	50% BHI w/o Dextrose + 5% Lactose	11.20 & 22.35		bcde	abc	Butyrate	17.6429	AH 17 & 3
3	50% BHI w/o Dextrose + 5% Lactose	11.20 & 22.35		bcde	abc	Propionate	0.0470583	AH 17 & 3
3	50% BHI w/o Dextrose + 5% Lactose	13.2 & 13.6		cdef	k	Acetate	0.374937	AH 13 & 11
3	50% BHI w/o Dextrose + 5% Lactose	13.2 & 13.6		cdef	k	Butyrate	7.74552	AH 13 & 11
3	50% BHI w/o Dextrose + 5% Lactose	13.2 & 13.6		cdef	k	Propionate	0.354723	AH 13 & 11
3	50% BHI w/o Dextrose + 5% Lactose	13.2 & 9.9		defg	ab	Acetate	0.414377	AH 13 & 1
3	50% BHI w/o Dextrose + 5% Lactose	13.2 & 9.9		defg	ab	Butyrate	16.0595	AH 13 & 1
3	50% BHI w/o Dextrose + 5% Lactose	13.2 & 9.9		defg	ab	Propionate	0.0670737	AH 13 & 1
3	50% BHI w/o Dextrose + 5% Lactose	13.6 & 9.9		defg	a	Acetate	0.464246	AH 11 & 1
3	50% BHI w/o Dextrose + 5% Lactose	13.6 & 9.9		defg	a	Butyrate	16.107	AH 11 & 1
3	50% BHI w/o Dextrose + 5% Lactose	13.6 & 9.9		defg	a	Propionate	0.0481116	AH 11 & 1
3	50% BHI w/o Dextrose + 5% Lactose	22.35 & 11.19		efg	abcde	Acetate	0.357171	AH 3 & 18
3	50% BHI w/o Dextrose + 5% Lactose	22.35 & 11.19		efg	abcde	Butyrate	15.5332	AH 3 & 18
3	50% BHI w/o Dextrose + 5% Lactose	22.35 & 11.19		efg	abcde	Propionate	0.192434	AH 3 & 18
3	50% BHI w/o Dextrose + 5% Lactose	22.35 & 13.2		efg	efg	Acetate	0.847419	AH 3 & 13
3	50% BHI w/o Dextrose + 5% Lactose	22.35 & 13.2		efg	efg	Butyrate	12.116	AH 3 & 13
3	50% BHI w/o Dextrose + 5% Lactose	22.35 & 13.2		efg	efg	Propionate	0.183846	AH 3 & 13
3	50% BHI w/o Dextrose + 5% Lactose	22.35 & 13.6		efg	efg	Acetate	1.06055	AH 3 & 11
3	50% BHI w/o Dextrose + 5% Lactose	22.35 & 13.6		efg	efg	Butyrate	12.9225	AH 3 & 11
3	50% BHI w/o Dextrose + 5% Lactose	22.35 & 13.6		efg	efg	Propionate	0.101388	AH 3 & 11
3	50% BHI w/o Dextrose + 5% Lactose	22.35 & 9.9		fgh	ghij	Acetate	0.53269	AH 3 & 1
3	50% BHI w/o Dextrose + 5% Lactose	22.35 & 9.9		fgh	ghij	Butyrate	9.38402	AH 3 & 1
3	50% BHI w/o Dextrose + 5% Lactose	22.35 & 9.9		fgh	ghij	Propionate	0.0474252	AH 3 & 1
3	50% BHI w/o Dextrose + 5% Lactose	13.17 & 13.6		fghi	defg	Acetate	0.373707	AH 14 & 11
3	50% BHI w/o Dextrose + 5% Lactose	13.17 & 13.6		fghi	defg	Butyrate	13.5494	AH 14 & 11
3	50% BHI w/o Dextrose + 5% Lactose	13.17 & 13.6		fghi	defg	Propionate	0.0483037	AH 14 & 11
3	50% BHI w/o Dextrose + 5% Lactose	11.20 & 9.9		ghij	hijk	Acetate	0.192081	AH 17 & 1
3	50% BHI w/o Dextrose + 5% Lactose	11.20 & 9.9		ghij	hijk	Butyrate	8.71815	AH 17 & 1
3	50% BHI w/o Dextrose + 5% Lactose	11.20 & 9.9		ghij	hijk	Propionate	0.0519188	AH 17 & 1
3	50% BHI w/o Dextrose + 5% Lactose	13.17 & 9.9		hijk	fgh	Acetate	0.207736	AH 14 & 1
3	50% BHI w/o Dextrose + 5% Lactose	13.17 & 9.9		hijk	fgh	Butyrate	11.1413	AH 14 & 1
3	50% BHI w/o Dextrose + 5% Lactose	13.17 & 9.9		hijk	fgh	Propionate	0.0480121	AH 14 & 1
3	50% BHI w/o Dextrose + 5% Lactose	13.2 & 13.17		ijk	defg	Acetate	0.216855	AH 13 & 14
3	50% BHI w/o Dextrose + 5% Lactose	13.2 & 13.17		ijk	defg	Butyrate	13.3988	AH 13 & 14
3	50% BHI w/o Dextrose + 5% Lactose	13.2 & 13.17		ijk	defg	Propionate	0.0458587	AH 13 & 14
3	50% BHI w/o Dextrose + 5% Lactose	13.2 & 11.20		jk	bcde	Acetate	0.711242	AH 13 & 17
3	50% BHI w/o Dextrose + 5% Lactose	13.2 & 11.20		jk	bcde	Butyrate	12.941	AH 13 & 17
3	50% BHI w/o Dextrose + 5% Lactose	13.2 & 11.20		jk	bcde	Propionate	0.0809585	AH 13 & 17
3	50% BHI w/o Dextrose + 5% Lactose	13.17 & 22.35		k	efg	Acetate	0.194394	AH 14 & 3
3	50% BHI w/o Dextrose + 5% Lactose	13.17 & 22.35		k	efg	Butyrate	11.4919	AH 14 & 3
3	50% BHI w/o Dextrose + 5% Lactose	13.17 & 22.35		k	efg	Propionate	0.0478184	AH 14 & 3

## Sheet: Fig 7A & 7B-SCFA
Run	Compound	msk_id	Letters_pro	Letters_but	Letters	Metabolite	Concentration	LH_id
1	50% BHI w/o Dextrose + 2.5% Inositol & 2.5% Trehalose	22.35				Acetate	2.8474	AH 3
1	50% BHI w/o Dextrose + 2.5% Inositol & 2.5% Trehalose	22.35		a	a	Butyrate	18.1428	AH 3
1	50% BHI w/o Dextrose + 2.5% Inositol & 2.5% Trehalose	22.35	b		b	Propionate	2.173	AH 3
2	50% BHI w/o Dextrose + 2.5% Inositol & 2.5% Trehalose	22.35				Acetate	0.291505	AH 3
2	50% BHI w/o Dextrose + 2.5% Inositol & 2.5% Trehalose	22.35		a	a	Butyrate	16.1761	AH 3
2	50% BHI w/o Dextrose + 2.5% Inositol & 2.5% Trehalose	22.35	b		b	Propionate	2.03558	AH 3
1	50% BHI w/o Dextrose + 2.5% Inositol & 2.5% Trehalose	11.19				Acetate	3.29988	AH 18
1	50% BHI w/o Dextrose + 2.5% Inositol & 2.5% Trehalose	11.19		b	b	Butyrate	1.52688	AH 18
1	50% BHI w/o Dextrose + 2.5% Inositol & 2.5% Trehalose	11.19	a		a	Propionate	14.3827	AH 18
1	50% BHI w/o Dextrose + 2.5% Inositol & 2.5% Trehalose	13.2				Acetate	1.02615	AH 13
1	50% BHI w/o Dextrose + 2.5% Inositol & 2.5% Trehalose	13.2		a	a	Butyrate	17.4311	AH 13
1	50% BHI w/o Dextrose + 2.5% Inositol & 2.5% Trehalose	13.2	b		b	Propionate	0.58291	AH 13
1	50% BHI w/o Dextrose + 2.5% Inositol & 2.5% Trehalose	13.6				Acetate	1.04273	AH 11
1	50% BHI w/o Dextrose + 2.5% Inositol & 2.5% Trehalose	13.6		a	a	Butyrate	17.4376	AH 11
1	50% BHI w/o Dextrose + 2.5% Inositol & 2.5% Trehalose	13.6	b		b	Propionate	0.765564	AH 11
1	50% BHI w/o Dextrose + 2.5% Inositol & 2.5% Trehalose	9.9				Acetate	5.44673	AH 1
1	50% BHI w/o Dextrose + 2.5% Inositol & 2.5% Trehalose	9.9		b	b	Butyrate	2.05302	AH 1
1	50% BHI w/o Dextrose + 2.5% Inositol & 2.5% Trehalose	9.9	a		a	Propionate	20.6138	AH 1
3	50% BHI w/o Dextrose + 2.5% Inositol & 2.5% Trehalose	22.35				Acetate	0.788658	AH 3
3	50% BHI w/o Dextrose + 2.5% Inositol & 2.5% Trehalose	22.35		a	a	Butyrate	19.9427	AH 3
3	50% BHI w/o Dextrose + 2.5% Inositol & 2.5% Trehalose	22.35	b		b	Propionate	3.656	AH 3
2	50% BHI w/o Dextrose + 2.5% Inositol & 2.5% Trehalose	9.9				Acetate	8.37815	AH 1
2	50% BHI w/o Dextrose + 2.5% Inositol & 2.5% Trehalose	9.9		b	b	Butyrate	3.27285	AH 1
2	50% BHI w/o Dextrose + 2.5% Inositol & 2.5% Trehalose	9.9	a		a	Propionate	23.067	AH 1
2	50% BHI w/o Dextrose + 2.5% Inositol & 2.5% Trehalose	13.2				Acetate	1.68866	AH 13
2	50% BHI w/o Dextrose + 2.5% Inositol & 2.5% Trehalose	13.2		a	a	Butyrate	20.2619	AH 13
2	50% BHI w/o Dextrose + 2.5% Inositol & 2.5% Trehalose	13.2	b		b	Propionate	0.978673	AH 13
2	50% BHI w/o Dextrose + 2.5% Inositol & 2.5% Trehalose	11.19				Acetate	4.58007	AH 18
2	50% BHI w/o Dextrose + 2.5% Inositol & 2.5% Trehalose	11.19		b	b	Butyrate	6.85223	AH 18
2	50% BHI w/o Dextrose + 2.5% Inositol & 2.5% Trehalose	11.19	a		a	Propionate	25.6775	AH 18
2	50% BHI w/o Dextrose + 2.5% Inositol & 2.5% Trehalose	13.6				Acetate	2.13249	AH 11
2	50% BHI w/o Dextrose + 2.5% Inositol & 2.5% Trehalose	13.6		a	a	Butyrate	20.1409	AH 11
2	50% BHI w/o Dextrose + 2.5% Inositol & 2.5% Trehalose	13.6	b		b	Propionate	1.69603	AH 11
3	50% BHI w/o Dextrose + 2.5% Inositol & 2.5% Trehalose	9.9				Acetate	4.36532	AH 1
3	50% BHI w/o Dextrose + 2.5% Inositol & 2.5% Trehalose	9.9		b	b	Butyrate	2.05168	AH 1
3	50% BHI w/o Dextrose + 2.5% Inositol & 2.5% Trehalose	9.9	a		a	Propionate	20.4251	AH 1
3	50% BHI w/o Dextrose + 2.5% Inositol & 2.5% Trehalose	13.2				Acetate	0.892166	AH 13
3	50% BHI w/o Dextrose + 2.5% Inositol & 2.5% Trehalose	13.2		a	a	Butyrate	16.1987	AH 13
3	50% BHI w/o Dextrose + 2.5% Inositol & 2.5% Trehalose	13.2	b		b	Propionate	0.30557	AH 13
3	50% BHI w/o Dextrose + 2.5% Inositol & 2.5% Trehalose	11.19				Acetate	2.82691	AH 18
3	50% BHI w/o Dextrose + 2.5% Inositol & 2.5% Trehalose	11.19		b	b	Butyrate	4.23857	AH 18
3	50% BHI w/o Dextrose + 2.5% Inositol & 2.5% Trehalose	11.19	a		a	Propionate	18.9052	AH 18
3	50% BHI w/o Dextrose + 2.5% Inositol & 2.5% Trehalose	13.6				Acetate	1.21537	AH 11
3	50% BHI w/o Dextrose + 2.5% Inositol & 2.5% Trehalose	13.6		a	a	Butyrate	14.9622	AH 11
3	50% BHI w/o Dextrose + 2.5% Inositol & 2.5% Trehalose	13.6	b		b	Propionate	1.0632	AH 11
3	50% BHI w/o Dextrose + 2.5% Inositol & 2.5% Trehalose	11.2				Acetate	4.97149	AH 17
3	50% BHI w/o Dextrose + 2.5% Inositol & 2.5% Trehalose	11.2		b	b	Butyrate	2.59903	AH 17
3	50% BHI w/o Dextrose + 2.5% Inositol & 2.5% Trehalose	11.2	a		a	Propionate	18.0433	AH 17
3	50% BHI w/o Dextrose + 2.5% Inositol & 2.5% Trehalose	11.2				Acetate	4.56196	AH 17
3	50% BHI w/o Dextrose + 2.5% Inositol & 2.5% Trehalose	11.2		b	b	Butyrate	2.50478	AH 17
3	50% BHI w/o Dextrose + 2.5% Inositol & 2.5% Trehalose	11.2	a		a	Propionate	18.4549	AH 17
3	50% BHI w/o Dextrose + 2.5% Inositol & 2.5% Trehalose	11.2				Acetate	4.9843	AH 17
3	50% BHI w/o Dextrose + 2.5% Inositol & 2.5% Trehalose	11.2		b	b	Butyrate	2.57115	AH 17
3	50% BHI w/o Dextrose + 2.5% Inositol & 2.5% Trehalose	11.2	a		a	Propionate	18.625	AH 17
3	50% BHI w/o Dextrose + 2.5% Inositol & 2.5% Trehalose	13.17				Acetate	4.745	AH 14
3	50% BHI w/o Dextrose + 2.5% Inositol & 2.5% Trehalose	13.17		b	b	Butyrate	2.61397	AH 14
3	50% BHI w/o Dextrose + 2.5% Inositol & 2.5% Trehalose	13.17	a		a	Propionate	18.811	AH 14
3	50% BHI w/o Dextrose + 2.5% Inositol & 2.5% Trehalose	13.17				Acetate	4.5113	AH 14
3	50% BHI w/o Dextrose + 2.5% Inositol & 2.5% Trehalose	13.17		b	b	Butyrate	2.35179	AH 14
3	50% BHI w/o Dextrose + 2.5% Inositol & 2.5% Trehalose	13.17	a		a	Propionate	17.4945	AH 14
3	50% BHI w/o Dextrose + 2.5% Inositol & 2.5% Trehalose	13.17				Acetate	4.51803	AH 14
3	50% BHI w/o Dextrose + 2.5% Inositol & 2.5% Trehalose	13.17		b	b	Butyrate	2.38763	AH 14
3	50% BHI w/o Dextrose + 2.5% Inositol & 2.5% Trehalose	13.17	a		a	Propionate	17.4133	AH 14
1	50% BHI w/o Dextrose + 2.5% Inositol & 2.5% Lactose	11.19				Acetate	5.34769	AH 18
1	50% BHI w/o Dextrose + 2.5% Inositol & 2.5% Lactose	11.19		c	c	Butyrate	7.2055	AH 18
1	50% BHI w/o Dextrose + 2.5% Inositol & 2.5% Lactose	11.19	a		a	Propionate	14.0316	AH 18
1	50% BHI w/o Dextrose + 2.5% Inositol & 2.5% Lactose	11.2				Acetate	4.53271	AH 17
1	50% BHI w/o Dextrose + 2.5% Inositol & 2.5% Lactose	11.2		ab	ab	Butyrate	12.6104	AH 17
1	50% BHI w/o Dextrose + 2.5% Inositol & 2.5% Lactose	11.2	b		b	Propionate	13.0181	AH 17
1	50% BHI w/o Dextrose + 2.5% Inositol & 2.5% Lactose	13.2				Acetate	0.521166	AH 13
1	50% BHI w/o Dextrose + 2.5% Inositol & 2.5% Lactose	13.2		d	d	Butyrate	5.60132	AH 13
1	50% BHI w/o Dextrose + 2.5% Inositol & 2.5% Lactose	13.2	f		f	Propionate	1.00003	AH 13
1	50% BHI w/o Dextrose + 2.5% Inositol & 2.5% Lactose	13.6				Acetate	0.765424	AH 11
1	50% BHI w/o Dextrose + 2.5% Inositol & 2.5% Lactose	13.6		cd	cd	Butyrate	6.174	AH 11
1	50% BHI w/o Dextrose + 2.5% Inositol & 2.5% Lactose	13.6	f		f	Propionate	0.633885	AH 11
1	50% BHI w/o Dextrose + 2.5% Inositol & 2.5% Lactose	13.17				Acetate	2.28733	AH 14
1	50% BHI w/o Dextrose + 2.5% Inositol & 2.5% Lactose	13.17		ab	ab	Butyrate	12.6243	AH 14
1	50% BHI w/o Dextrose + 2.5% Inositol & 2.5% Lactose	13.17	d		d	Propionate	4.78296	AH 14
1	50% BHI w/o Dextrose + 2.5% Inositol & 2.5% Lactose	9.9				Acetate	1.34263	AH 1
1	50% BHI w/o Dextrose + 2.5% Inositol & 2.5% Lactose	9.9		a	a	Butyrate	14.1077	AH 1
1	50% BHI w/o Dextrose + 2.5% Inositol & 2.5% Lactose	9.9	e		e	Propionate	2.7798	AH 1
1	50% BHI w/o Dextrose + 2.5% Inositol & 2.5% Lactose	22.35				Acetate	0.864472	AH 3
1	50% BHI w/o Dextrose + 2.5% Inositol & 2.5% Lactose	22.35		a	a	Butyrate	14.5802	AH 3
1	50% BHI w/o Dextrose + 2.5% Inositol & 2.5% Lactose	22.35	d		d	Propionate	4.15274	AH 3
2	50% BHI w/o Dextrose + 2.5% Inositol & 2.5% Lactose	11.19				Acetate	4.97575	AH 18
2	50% BHI w/o Dextrose + 2.5% Inositol & 2.5% Lactose	11.19		c	c	Butyrate	6.73398	AH 18
2	50% BHI w/o Dextrose + 2.5% Inositol & 2.5% Lactose	11.19	a		a	Propionate	14.4352	AH 18
2	50% BHI w/o Dextrose + 2.5% Inositol & 2.5% Lactose	11.2				Acetate	4.39551	AH 17
2	50% BHI w/o Dextrose + 2.5% Inositol & 2.5% Lactose	11.2		ab	ab	Butyrate	12.2562	AH 17
2	50% BHI w/o Dextrose + 2.5% Inositol & 2.5% Lactose	11.2	b		b	Propionate	13.1318	AH 17
2	50% BHI w/o Dextrose + 2.5% Inositol & 2.5% Lactose	13.2				Acetate	0.457071	AH 13
2	50% BHI w/o Dextrose + 2.5% Inositol & 2.5% Lactose	13.2		d	d	Butyrate	5.38944	AH 13
2	50% BHI w/o Dextrose + 2.5% Inositol & 2.5% Lactose	13.2	f		f	Propionate	1.22539	AH 13
2	50% BHI w/o Dextrose + 2.5% Inositol & 2.5% Lactose	13.6				Acetate	0.621077	AH 11
2	50% BHI w/o Dextrose + 2.5% Inositol & 2.5% Lactose	13.6		cd	cd	Butyrate	5.68282	AH 11
2	50% BHI w/o Dextrose + 2.5% Inositol & 2.5% Lactose	13.6	f		f	Propionate	0.725369	AH 11
2	50% BHI w/o Dextrose + 2.5% Inositol & 2.5% Lactose	13.17				Acetate	1.74677	AH 14
2	50% BHI w/o Dextrose + 2.5% Inositol & 2.5% Lactose	13.17		ab	ab	Butyrate	12.2716	AH 14
2	50% BHI w/o Dextrose + 2.5% Inositol & 2.5% Lactose	13.17	d		d	Propionate	4.62272	AH 14
2	50% BHI w/o Dextrose + 2.5% Inositol & 2.5% Lactose	9.9				Acetate	1.06194	AH 1
2	50% BHI w/o Dextrose + 2.5% Inositol & 2.5% Lactose	9.9		a	a	Butyrate	13.6062	AH 1
2	50% BHI w/o Dextrose + 2.5% Inositol & 2.5% Lactose	9.9	e		e	Propionate	2.60496	AH 1
2	50% BHI w/o Dextrose + 2.5% Inositol & 2.5% Lactose	22.35				Acetate	0.515518	AH 3
2	50% BHI w/o Dextrose + 2.5% Inositol & 2.5% Lactose	22.35		a	a	Butyrate	12.756	AH 3
2	50% BHI w/o Dextrose + 2.5% Inositol & 2.5% Lactose	22.35	d		d	Propionate	3.52006	AH 3
3	50% BHI w/o Dextrose + 2.5% Inositol & 2.5% Lactose	11.19				Acetate	4.85964	AH 18
3	50% BHI w/o Dextrose + 2.5% Inositol & 2.5% Lactose	11.19		c	c	Butyrate	7.80104	AH 18
3	50% BHI w/o Dextrose + 2.5% Inositol & 2.5% Lactose	11.19	a		a	Propionate	14.971	AH 18
3	50% BHI w/o Dextrose + 2.5% Inositol & 2.5% Lactose	11.2				Acetate	3.74482	AH 17
3	50% BHI w/o Dextrose + 2.5% Inositol & 2.5% Lactose	11.2		ab	ab	Butyrate	12.5663	AH 17
3	50% BHI w/o Dextrose + 2.5% Inositol & 2.5% Lactose	11.2	b		b	Propionate	12.9934	AH 17
3	50% BHI w/o Dextrose + 2.5% Inositol & 2.5% Lactose	13.2				Acetate	0.39311	AH 13
3	50% BHI w/o Dextrose + 2.5% Inositol & 2.5% Lactose	13.2		d	d	Butyrate	5.40725	AH 13
3	50% BHI w/o Dextrose + 2.5% Inositol & 2.5% Lactose	13.2	f		f	Propionate	1.03826	AH 13
3	50% BHI w/o Dextrose + 2.5% Inositol & 2.5% Lactose	13.6				Acetate	0.549458	AH 11
3	50% BHI w/o Dextrose + 2.5% Inositol & 2.5% Lactose	13.6		cd	cd	Butyrate	5.30471	AH 11
3	50% BHI w/o Dextrose + 2.5% Inositol & 2.5% Lactose	13.6	f		f	Propionate	0.479721	AH 11
3	50% BHI w/o Dextrose + 2.5% Inositol & 2.5% Lactose	13.17				Acetate	1.74914	AH 14
3	50% BHI w/o Dextrose + 2.5% Inositol & 2.5% Lactose	13.17		ab	ab	Butyrate	12.1224	AH 14
3	50% BHI w/o Dextrose + 2.5% Inositol & 2.5% Lactose	13.17	d		d	Propionate	4.18672	AH 14
3	50% BHI w/o Dextrose + 2.5% Inositol & 2.5% Lactose	9.9				Acetate	1.07059	AH 1
3	50% BHI w/o Dextrose + 2.5% Inositol & 2.5% Lactose	9.9		a	a	Butyrate	13.5702	AH 1
3	50% BHI w/o Dextrose + 2.5% Inositol & 2.5% Lactose	9.9	e		e	Propionate	1.90606	AH 1
3	50% BHI w/o Dextrose + 2.5% Inositol & 2.5% Lactose	22.35				Acetate	1.24119	AH 3
3	50% BHI w/o Dextrose + 2.5% Inositol & 2.5% Lactose	22.35		a	a	Butyrate	12.8211	AH 3
3	50% BHI w/o Dextrose + 2.5% Inositol & 2.5% Lactose	22.35	d		d	Propionate	3.4461	AH 3

## Sheet: Fig 7C-SCFA
Ino + Lac Mix 0.5% w/v							Ino + Lac Mix 5% w/v
Time	Isolate	Condition	Run	SCFA	Concentration		Time	Isolate	Condition	Run	SCFA	Concentration
1	AH 3	Ino+Lac	1	Acetate	0.255798		1	AH3	Ino + Lac	1	Acetate	0.235975
1	AH 3	Ino+Lac	1	Butyrate	0.0589575		1	AH3	Ino + Lac	1	Butyrate	0.0311945
1	AH 3	Ino+Lac	1	Propionate	0.045534		1	AH3	Ino + Lac	1	Propionate	0.0378385
1	AH 18	Ino+Lac	1	Acetate	0.267109		1	AH17	Ino + Lac	1	Acetate	0.239302
1	AH 18	Ino+Lac	1	Butyrate	0.0507018		1	AH17	Ino + Lac	1	Butyrate	0.0452478
1	AH 18	Ino+Lac	1	Propionate	0.0394136		1	AH17	Ino + Lac	1	Propionate	0.038937
1	AH 17	Ino+Lac	1	Acetate	0.276996		1	AH18	Ino + Lac	1	Acetate	0.234629
1	AH 17	Ino+Lac	1	Butyrate	0.0451995		1	AH18	Ino + Lac	1	Butyrate	0.0311788
1	AH 17	Ino+Lac	1	Propionate	0.0445019		1	AH18	Ino + Lac	1	Propionate	0.0360297
3	AH 3	Ino+Lac	1	Acetate	0.312749		3	AH3	Ino + Lac	1	Acetate	0.253794
3	AH 3	Ino+Lac	1	Butyrate	0.595403		3	AH3	Ino + Lac	1	Butyrate	0.051458
3	AH 3	Ino+Lac	1	Propionate	0.0557298		3	AH3	Ino + Lac	1	Propionate	0.0377263
3	AH 18	Ino+Lac	1	Acetate	0.3078		3	AH17	Ino + Lac	1	Acetate	0.26998
3	AH 18	Ino+Lac	1	Butyrate	0.290794		3	AH17	Ino + Lac	1	Butyrate	0.258257
3	AH 18	Ino+Lac	1	Propionate	0.384082		3	AH17	Ino + Lac	1	Propionate	0.130326
3	AH 17	Ino+Lac	1	Acetate	0.266493		3	AH18	Ino + Lac	1	Acetate	0.263569
3	AH 17	Ino+Lac	1	Butyrate	0.281169		3	AH18	Ino + Lac	1	Butyrate	0.0782763
3	AH 17	Ino+Lac	1	Propionate	0.13262		3	AH18	Ino + Lac	1	Propionate	0.0757756
4	AH 3	Ino+Lac	1	Acetate	0.410845		4	AH3	Ino + Lac	1	Acetate	0.291848
4	AH 3	Ino+Lac	1	Butyrate	2.38052		4	AH3	Ino + Lac	1	Butyrate	0.338094
4	AH 3	Ino+Lac	1	Propionate	0.0777112		4	AH3	Ino + Lac	1	Propionate	0.0660146
4	AH 18	Ino+Lac	1	Acetate	0.498695		4	AH17	Ino + Lac	1	Acetate	0.312238
4	AH 18	Ino+Lac	1	Butyrate	0.444648		4	AH17	Ino + Lac	1	Butyrate	0.607908
4	AH 18	Ino+Lac	1	Propionate	1.6713		4	AH17	Ino + Lac	1	Propionate	0.404658
4	AH 17	Ino+Lac	1	Acetate	0.345682		4	AH18	Ino + Lac	1	Acetate	0.321785
4	AH 17	Ino+Lac	1	Butyrate	0.694054		4	AH18	Ino + Lac	1	Butyrate	0.180823
4	AH 17	Ino+Lac	1	Propionate	0.375426		4	AH18	Ino + Lac	1	Propionate	0.293174
5	AH 3	Ino+Lac	1	Acetate	0.317937		5	AH3	Ino + Lac	1	Acetate	0.382306
5	AH 3	Ino+Lac	1	Butyrate	7.48251		5	AH3	Ino + Lac	1	Butyrate	1.23049
5	AH 3	Ino+Lac	1	Propionate	0.339332		5	AH3	Ino + Lac	1	Propionate	0.126161
5	AH 18	Ino+Lac	1	Acetate	1.14856		5	AH17	Ino + Lac	1	Acetate	0.506291
5	AH 18	Ino+Lac	1	Butyrate	0.616668		5	AH17	Ino + Lac	1	Butyrate	1.27355
5	AH 18	Ino+Lac	1	Propionate	6.07264		5	AH17	Ino + Lac	1	Propionate	1.46552
5	AH 17	Ino+Lac	1	Acetate	0.55338		5	AH18	Ino + Lac	1	Acetate	0.474395
5	AH 17	Ino+Lac	1	Butyrate	1.17667		5	AH18	Ino + Lac	1	Butyrate	0.474925
5	AH 17	Ino+Lac	1	Propionate	1.76191		5	AH18	Ino + Lac	1	Propionate	1.31158
6	AH 3	Ino+Lac	1	Acetate	0.284633		6	AH3	Ino + Lac	1	Acetate	0.497037
6	AH 3	Ino+Lac	1	Butyrate	8.70463		6	AH3	Ino + Lac	1	Butyrate	3.63818
6	AH 3	Ino+Lac	1	Propionate	0.429077		6	AH3	Ino + Lac	1	Propionate	0.396465
6	AH 18	Ino+Lac	1	Acetate	1.9506		6	AH17	Ino + Lac	1	Acetate	0.624154
6	AH 18	Ino+Lac	1	Butyrate	0.930611		6	AH17	Ino + Lac	1	Butyrate	1.82543
6	AH 18	Ino+Lac	1	Propionate	10.8716		6	AH17	Ino + Lac	1	Propionate	2.73245
6	AH 17	Ino+Lac	1	Acetate	0.870396		6	AH18	Ino + Lac	1	Acetate	0.65829
6	AH 17	Ino+Lac	1	Butyrate	2.39187		6	AH18	Ino + Lac	1	Butyrate	0.614243
6	AH 17	Ino+Lac	1	Propionate	4.242		6	AH18	Ino + Lac	1	Propionate	2.88124
7	AH 3	Ino+Lac	1	Acetate	0.136655		7	AH3	Ino + Lac	1	Acetate	0.458721
7	AH 3	Ino+Lac	1	Butyrate	9.50156		7	AH3	Ino + Lac	1	Butyrate	9.11035
7	AH 3	Ino+Lac	1	Propionate	0.496114		7	AH3	Ino + Lac	1	Propionate	0.777048
7	AH 18	Ino+Lac	1	Acetate	2.41772		7	AH17	Ino + Lac	1	Acetate	0.847211
7	AH 18	Ino+Lac	1	Butyrate	1.37247		7	AH17	Ino + Lac	1	Butyrate	3.05382
7	AH 18	Ino+Lac	1	Propionate	13.6921		7	AH17	Ino + Lac	1	Propionate	5.50467
7	AH 17	Ino+Lac	1	Acetate	1.54736		7	AH18	Ino + Lac	1	Acetate	1.25924
7	AH 17	Ino+Lac	1	Butyrate	4.05149		7	AH18	Ino + Lac	1	Butyrate	1.31269
7	AH 17	Ino+Lac	1	Propionate	10.2336		7	AH18	Ino + Lac	1	Propionate	7.49774
8	AH 3	Ino+Lac	1	Acetate	0.102774		8	AH3	Ino + Lac	1	Acetate	0.407109
8	AH 3	Ino+Lac	1	Butyrate	8.98328		8	AH3	Ino + Lac	1	Butyrate	10.389
8	AH 3	Ino+Lac	1	Propionate	0.474669		8	AH3	Ino + Lac	1	Propionate	0.985806
8	AH 18	Ino+Lac	1	Acetate	2.3137		8	AH17	Ino + Lac	1	Acetate	1.3865
8	AH 18	Ino+Lac	1	Butyrate	1.4669		8	AH17	Ino + Lac	1	Butyrate	4.23351
8	AH 18	Ino+Lac	1	Propionate	14.4591		8	AH17	Ino + Lac	1	Propionate	9.53035
8	AH 17	Ino+Lac	1	Acetate	2.09088		8	AH18	Ino + Lac	1	Acetate	1.8571
8	AH 17	Ino+Lac	1	Butyrate	5.50305		8	AH18	Ino + Lac	1	Butyrate	2.22709
8	AH 17	Ino+Lac	1	Propionate	13.5555		8	AH18	Ino + Lac	1	Propionate	10.8652
9	AH 3	Ino+Lac	1	Acetate	0.100638		9	AH3	Ino + Lac	1	Acetate	0.334327
9	AH 3	Ino+Lac	1	Butyrate	9.6528		9	AH3	Ino + Lac	1	Butyrate	10.874
9	AH 3	Ino+Lac	1	Propionate	0.539916		9	AH3	Ino + Lac	1	Propionate	1.10816
9	AH 18	Ino+Lac	1	Acetate	2.34293		9	AH17	Ino + Lac	1	Acetate	1.53987
9	AH 18	Ino+Lac	1	Butyrate	1.73449		9	AH17	Ino + Lac	1	Butyrate	4.934
9	AH 18	Ino+Lac	1	Propionate	14.3008		9	AH17	Ino + Lac	1	Propionate	10.8178
9	AH 17	Ino+Lac	1	Acetate	2.06687		9	AH18	Ino + Lac	1	Acetate	2.08517
9	AH 17	Ino+Lac	1	Butyrate	6.92771		9	AH18	Ino + Lac	1	Butyrate	2.94868
9	AH 17	Ino+Lac	1	Propionate	15.175		9	AH18	Ino + Lac	1	Propionate	12.3334
12	AH 3	Ino+Lac	1	Acetate	0.136608		12	AH3	Ino + Lac	1	Acetate	0.234466
12	AH 3	Ino+Lac	1	Butyrate	9.10665		12	AH3	Ino + Lac	1	Butyrate	11.5607
12	AH 3	Ino+Lac	1	Propionate	0.642739		12	AH3	Ino + Lac	1	Propionate	1.27645
12	AH 18	Ino+Lac	1	Acetate	2.24053		12	AH17	Ino + Lac	1	Acetate	1.46151
12	AH 18	Ino+Lac	1	Butyrate	1.89058		12	AH17	Ino + Lac	1	Butyrate	7.02538
12	AH 18	Ino+Lac	1	Propionate	14.2371		12	AH17	Ino + Lac	1	Propionate	11.3826
12	AH 17	Ino+Lac	1	Acetate	1.79711		12	AH18	Ino + Lac	1	Acetate	2.25622
12	AH 17	Ino+Lac	1	Butyrate	8.07038		12	AH18	Ino + Lac	1	Butyrate	4.54104
12	AH 17	Ino+Lac	1	Propionate	15.8647		12	AH18	Ino + Lac	1	Propionate	14.2454
24	AH 3	Ino+Lac	1	Acetate	0.2363		24	AH3	Ino + Lac	1	Acetate	0.260743
24	AH 3	Ino+Lac	1	Butyrate	10.7164		24	AH3	Ino + Lac	1	Butyrate	10.8907
24	AH 3	Ino+Lac	1	Propionate	1.88994		24	AH3	Ino + Lac	1	Propionate	1.68271
24	AH 18	Ino+Lac	1	Acetate	2.77838		24	AH17	Ino + Lac	1	Acetate	1.77093
24	AH 18	Ino+Lac	1	Butyrate	3.45264		24	AH17	Ino + Lac	1	Butyrate	9.64783
24	AH 18	Ino+Lac	1	Propionate	16.202		24	AH17	Ino + Lac	1	Propionate	13.121
24	AH 17	Ino+Lac	1	Acetate	1.70539		24	AH18	Ino + Lac	1	Acetate	2.86942
24	AH 17	Ino+Lac	1	Butyrate	12.4686		24	AH18	Ino + Lac	1	Butyrate	6.49194
24	AH 17	Ino+Lac	1	Propionate	16.6487		24	AH18	Ino + Lac	1	Propionate	15.254
1	AH 3	Ino+Lac	2	Acetate	0.2801		1	AH3	Ino + Lac	2	Acetate	0.246417
1	AH 3	Ino+Lac	2	Butyrate	0.0391526		1	AH3	Ino + Lac	2	Butyrate	0.0285291
1	AH 3	Ino+Lac	2	Propionate	0.0447463		1	AH3	Ino + Lac	2	Propionate	0.0384328
1	AH 18	Ino+Lac	2	Acetate	0.291794		1	AH17	Ino + Lac	2	Acetate	0.249602
1	AH 18	Ino+Lac	2	Butyrate	0.0753193		1	AH17	Ino + Lac	2	Butyrate	0.088084
1	AH 18	Ino+Lac	2	Propionate	0.0489227		1	AH17	Ino + Lac	2	Propionate	0.0551917
1	AH 17	Ino+Lac	2	Acetate	0.294281		1	AH18	Ino + Lac	2	Acetate	0.256757
1	AH 17	Ino+Lac	2	Butyrate	0.0686891		1	AH18	Ino + Lac	2	Butyrate	0.0599728
1	AH 17	Ino+Lac	2	Propionate	0.0501118		1	AH18	Ino + Lac	2	Propionate	0.042173
3	AH 3	Ino+Lac	2	Acetate	0.294744		3	AH3	Ino + Lac	2	Acetate	0.26294
3	AH 3	Ino+Lac	2	Butyrate	0.340277		3	AH3	Ino + Lac	2	Butyrate	0.0857068
3	AH 3	Ino+Lac	2	Propionate	0.0512186		3	AH3	Ino + Lac	2	Propionate	0.0452754
3	AH 18	Ino+Lac	2	Acetate	0.346871		3	AH17	Ino + Lac	2	Acetate	0.317974
3	AH 18	Ino+Lac	2	Butyrate	0.375451		3	AH17	Ino + Lac	2	Butyrate	0.518812
3	AH 18	Ino+Lac	2	Propionate	0.710437		3	AH17	Ino + Lac	2	Propionate	0.452305
3	AH 17	Ino+Lac	2	Acetate	0.284789		3	AH18	Ino + Lac	2	Acetate	0.326748
3	AH 17	Ino+Lac	2	Butyrate	0.469833		3	AH18	Ino + Lac	2	Butyrate	0.355828
3	AH 17	Ino+Lac	2	Propionate	0.216513		3	AH18	Ino + Lac	2	Propionate	0.507456
4	AH 3	Ino+Lac	2	Acetate	0.379002		4	AH3	Ino + Lac	2	Acetate	0.30826
4	AH 3	Ino+Lac	2	Butyrate	1.45958		4	AH3	Ino + Lac	2	Butyrate	0.25816
4	AH 3	Ino+Lac	2	Propionate	0.0696029		4	AH3	Ino + Lac	2	Propionate	0.0676007
4	AH 18	Ino+Lac	2	Acetate	0.69984		4	AH17	Ino + Lac	2	Acetate	0.517179
4	AH 18	Ino+Lac	2	Butyrate	0.44727		4	AH17	Ino + Lac	2	Butyrate	1.05539
4	AH 18	Ino+Lac	2	Propionate	2.84137		4	AH17	Ino + Lac	2	Propionate	1.53756
4	AH 17	Ino+Lac	2	Acetate	0.387401		4	AH18	Ino + Lac	2	Acetate	0.531376
4	AH 17	Ino+Lac	2	Butyrate	0.794874		4	AH18	Ino + Lac	2	Butyrate	0.540689
4	AH 17	Ino+Lac	2	Propionate	0.733917		4	AH18	Ino + Lac	2	Propionate	1.84478
5	AH 3	Ino+Lac	2	Acetate	0.475068		5	AH3	Ino + Lac	2	Acetate	0.389448
5	AH 3	Ino+Lac	2	Butyrate	5.23891		5	AH3	Ino + Lac	2	Butyrate	1.79449
5	AH 3	Ino+Lac	2	Propionate	0.267399		5	AH3	Ino + Lac	2	Propionate	0.154615
5	AH 18	Ino+Lac	2	Acetate	1.45047		5	AH17	Ino + Lac	2	Acetate	0.723876
5	AH 18	Ino+Lac	2	Butyrate	0.513065		5	AH17	Ino + Lac	2	Butyrate	1.80851
5	AH 18	Ino+Lac	2	Propionate	8.07424		5	AH17	Ino + Lac	2	Propionate	3.61043
5	AH 17	Ino+Lac	2	Acetate	0.717558		5	AH18	Ino + Lac	2	Acetate	0.876178
5	AH 17	Ino+Lac	2	Butyrate	1.38805		5	AH18	Ino + Lac	2	Butyrate	0.80056
5	AH 17	Ino+Lac	2	Propionate	2.74435		5	AH18	Ino + Lac	2	Propionate	4.64296
6	AH 3	Ino+Lac	2	Acetate	0.347715		6	AH3	Ino + Lac	2	Acetate	0.591608
6	AH 3	Ino+Lac	2	Butyrate	8.82376		6	AH3	Ino + Lac	2	Butyrate	5.10744
6	AH 3	Ino+Lac	2	Propionate	0.440339		6	AH3	Ino + Lac	2	Propionate	0.561285
6	AH 18	Ino+Lac	2	Acetate	2.46699		6	AH17	Ino + Lac	2	Acetate	1.05803
6	AH 18	Ino+Lac	2	Butyrate	0.889055		6	AH17	Ino + Lac	2	Butyrate	2.9876
6	AH 18	Ino+Lac	2	Propionate	13.3459		6	AH17	Ino + Lac	2	Propionate	6.53486
6	AH 17	Ino+Lac	2	Acetate	1.37588		6	AH18	Ino + Lac	2	Acetate	1.44631
6	AH 17	Ino+Lac	2	Butyrate	2.89794		6	AH18	Ino + Lac	2	Butyrate	1.64691
6	AH 17	Ino+Lac	2	Propionate	7.488		6	AH18	Ino + Lac	2	Propionate	8.18496
7	AH 3	Ino+Lac	2	Acetate	0.161245		7	AH3	Ino + Lac	2	Acetate	0.526797
7	AH 3	Ino+Lac	2	Butyrate	10.0361		7	AH3	Ino + Lac	2	Butyrate	8.67009
7	AH 3	Ino+Lac	2	Propionate	0.580737		7	AH3	Ino + Lac	2	Propionate	0.87655
7	AH 18	Ino+Lac	2	Acetate	2.61732		7	AH17	Ino + Lac	2	Acetate	1.33873
7	AH 18	Ino+Lac	2	Butyrate	1.13065		7	AH17	Ino + Lac	2	Butyrate	3.8067
7	AH 18	Ino+Lac	2	Propionate	14.511		7	AH17	Ino + Lac	2	Propionate	8.44528
7	AH 17	Ino+Lac	2	Acetate	2.56465		7	AH18	Ino + Lac	2	Acetate	1.84813
7	AH 17	Ino+Lac	2	Butyrate	4.38526		7	AH18	Ino + Lac	2	Butyrate	2.46424
7	AH 17	Ino+Lac	2	Propionate	14.0962		7	AH18	Ino + Lac	2	Propionate	11.4881
8	AH 3	Ino+Lac	2	Acetate	0.231367		8	AH3	Ino + Lac	2	Acetate	0.451699
8	AH 3	Ino+Lac	2	Butyrate	10.1008		8	AH3	Ino + Lac	2	Butyrate	10.5524
8	AH 3	Ino+Lac	2	Propionate	1.18574		8	AH3	Ino + Lac	2	Propionate	1.11284
8	AH 18	Ino+Lac	2	Acetate	2.40394		8	AH17	Ino + Lac	2	Acetate	1.74659
8	AH 18	Ino+Lac	2	Butyrate	1.959		8	AH17	Ino + Lac	2	Butyrate	4.85428
8	AH 18	Ino+Lac	2	Propionate	13.811		8	AH17	Ino + Lac	2	Propionate	10.4362
8	AH 17	Ino+Lac	2	Acetate	2.50574		8	AH18	Ino + Lac	2	Acetate	2.12936
8	AH 17	Ino+Lac	2	Butyrate	5.77892		8	AH18	Ino + Lac	2	Butyrate	3.03196
8	AH 17	Ino+Lac	2	Propionate	15.3364		8	AH18	Ino + Lac	2	Propionate	12.7328
9	AH 3	Ino+Lac	2	Acetate	0.128947		9	AH3	Ino + Lac	2	Acetate	0.36282
9	AH 3	Ino+Lac	2	Butyrate	10.2134		9	AH3	Ino + Lac	2	Butyrate	11.1881
9	AH 3	Ino+Lac	2	Propionate	0.630372		9	AH3	Ino + Lac	2	Propionate	1.27709
9	AH 18	Ino+Lac	2	Acetate	2.75331		9	AH17	Ino + Lac	2	Acetate	1.71814
9	AH 18	Ino+Lac	2	Butyrate	1.70259		9	AH17	Ino + Lac	2	Butyrate	5.37268
9	AH 18	Ino+Lac	2	Propionate	15.7593		9	AH17	Ino + Lac	2	Propionate	10.9329
9	AH 17	Ino+Lac	2	Acetate	2.26935		9	AH18	Ino + Lac	2	Acetate	2.42589
9	AH 17	Ino+Lac	2	Butyrate	8.27978		9	AH18	Ino + Lac	2	Butyrate	3.68158
9	AH 17	Ino+Lac	2	Propionate	16.0331		9	AH18	Ino + Lac	2	Propionate	12.953
12	AH 3	Ino+Lac	2	Acetate	0.171079		12	AH3	Ino + Lac	2	Acetate	0.322225
12	AH 3	Ino+Lac	2	Butyrate	11.0092		12	AH3	Ino + Lac	2	Butyrate	11.914
12	AH 3	Ino+Lac	2	Propionate	0.857859		12	AH3	Ino + Lac	2	Propionate	1.63188
12	AH 18	Ino+Lac	2	Acetate	3.20416		12	AH17	Ino + Lac	2	Acetate	2.00219
12	AH 18	Ino+Lac	2	Butyrate	2.38571		12	AH17	Ino + Lac	2	Butyrate	6.82667
12	AH 18	Ino+Lac	2	Propionate	18.0919		12	AH17	Ino + Lac	2	Propionate	12.7883
12	AH 17	Ino+Lac	2	Acetate	2.06958		12	AH18	Ino + Lac	2	Acetate	2.29666
12	AH 17	Ino+Lac	2	Butyrate	11.2256		12	AH18	Ino + Lac	2	Butyrate	4.08251
12	AH 17	Ino+Lac	2	Propionate	17.5684		12	AH18	Ino + Lac	2	Propionate	13.6027
24	AH 3	Ino+Lac	2	Acetate	0.294565		24	AH3	Ino + Lac	2	Acetate	0.306688
24	AH 3	Ino+Lac	2	Butyrate	11.82		24	AH3	Ino + Lac	2	Butyrate	11.4248
24	AH 3	Ino+Lac	2	Propionate	2.29681		24	AH3	Ino + Lac	2	Propionate	1.6997
24	AH 18	Ino+Lac	2	Acetate	3.57069		24	AH17	Ino + Lac	2	Acetate	2.20089
24	AH 18	Ino+Lac	2	Butyrate	2.91459		24	AH17	Ino + Lac	2	Butyrate	9.07576
24	AH 18	Ino+Lac	2	Propionate	16.9433		24	AH17	Ino + Lac	2	Propionate	13.0967
24	AH 17	Ino+Lac	2	Acetate	2.02819		24	AH18	Ino + Lac	2	Acetate	3.03483
24	AH 17	Ino+Lac	2	Butyrate	15.0123		24	AH18	Ino + Lac	2	Butyrate	5.60515
24	AH 17	Ino+Lac	2	Propionate	17.4552		24	AH18	Ino + Lac	2	Propionate	14.0064
1	AH 3	Ino+Lac	3	Acetate	0.279619		1	AH3	Ino + Lac	3	Acetate	0.245333
1	AH 3	Ino+Lac	3	Butyrate	0.0364349		1	AH3	Ino + Lac	3	Butyrate	0.0316799
1	AH 3	Ino+Lac	3	Propionate	0.0413457		1	AH3	Ino + Lac	3	Propionate	0.0382574
1	AH 18	Ino+Lac	3	Acetate	0.275		1	AH17	Ino + Lac	3	Acetate	0.252701
1	AH 18	Ino+Lac	3	Butyrate	0.0657922		1	AH17	Ino + Lac	3	Butyrate	0.0570177
1	AH 18	Ino+Lac	3	Propionate	0.0496384		1	AH17	Ino + Lac	3	Propionate	0.0438624
1	AH 17	Ino+Lac	3	Acetate	0.288092		1	AH18	Ino + Lac	3	Acetate	0.259144
1	AH 17	Ino+Lac	3	Butyrate	0.0480173		1	AH18	Ino + Lac	3	Butyrate	0.0812792
1	AH 17	Ino+Lac	3	Propionate	0.0463252		1	AH18	Ino + Lac	3	Propionate	0.0562929
3	AH 3	Ino+Lac	3	Acetate	0.294875		3	AH3	Ino + Lac	3	Acetate	0.28086
3	AH 3	Ino+Lac	3	Butyrate	0.142394		3	AH3	Ino + Lac	3	Butyrate	0.126275
3	AH 3	Ino+Lac	3	Propionate	0.0530547		3	AH3	Ino + Lac	3	Propionate	0.0607417
3	AH 18	Ino+Lac	3	Acetate	0.307307		3	AH17	Ino + Lac	3	Acetate	0.297412
3	AH 18	Ino+Lac	3	Butyrate	0.322427		3	AH17	Ino + Lac	3	Butyrate	0.434663
3	AH 18	Ino+Lac	3	Propionate	0.419882		3	AH17	Ino + Lac	3	Propionate	0.213994
3	AH 17	Ino+Lac	3	Acetate	0.289682		3	AH18	Ino + Lac	3	Acetate	0.447692
3	AH 17	Ino+Lac	3	Butyrate	0.243135		3	AH18	Ino + Lac	3	Butyrate	0.446871
3	AH 17	Ino+Lac	3	Propionate	0.12064		3	AH18	Ino + Lac	3	Propionate	1.00807
4	AH 3	Ino+Lac	3	Acetate	0.35779		4	AH3	Ino + Lac	3	Acetate	0.31231
4	AH 3	Ino+Lac	3	Butyrate	0.734612		4	AH3	Ino + Lac	3	Butyrate	0.42352
4	AH 3	Ino+Lac	3	Propionate	0.051343		4	AH3	Ino + Lac	3	Propionate	0.0852295
4	AH 18	Ino+Lac	3	Acetate	0.638447		4	AH17	Ino + Lac	3	Acetate	0.372466
4	AH 18	Ino+Lac	3	Butyrate	0.430155		4	AH17	Ino + Lac	3	Butyrate	0.738957
4	AH 18	Ino+Lac	3	Propionate	2.45756		4	AH17	Ino + Lac	3	Propionate	0.711363
4	AH 17	Ino+Lac	3	Acetate	0.289527		4	AH18	Ino + Lac	3	Acetate	0.746668
4	AH 17	Ino+Lac	3	Butyrate	0.59928		4	AH18	Ino + Lac	3	Butyrate	0.647576
4	AH 17	Ino+Lac	3	Propionate	0.332285		4	AH18	Ino + Lac	3	Propionate	3.5219
5	AH 3	Ino+Lac	3	Acetate	0.423182		5	AH3	Ino + Lac	3	Acetate	0.412252
5	AH 3	Ino+Lac	3	Butyrate	2.85029		5	AH3	Ino + Lac	3	Butyrate	1.89444
5	AH 3	Ino+Lac	3	Propionate	0.143274		5	AH3	Ino + Lac	3	Propionate	0.162129
5	AH 18	Ino+Lac	3	Acetate	1.06086		5	AH17	Ino + Lac	3	Acetate	0.523169
5	AH 18	Ino+Lac	3	Butyrate	0.481103		5	AH17	Ino + Lac	3	Butyrate	1.19822
5	AH 18	Ino+Lac	3	Propionate	5.55368		5	AH17	Ino + Lac	3	Propionate	1.83732
5	AH 17	Ino+Lac	3	Acetate	0.473628		5	AH18	Ino + Lac	3	Acetate	1.21225
5	AH 17	Ino+Lac	3	Butyrate	0.933465		5	AH18	Ino + Lac	3	Butyrate	1.16178
5	AH 17	Ino+Lac	3	Propionate	1.17742		5	AH18	Ino + Lac	3	Propionate	7.44909
6	AH 3	Ino+Lac	3	Acetate	0.397739		6	AH3	Ino + Lac	3	Acetate	0.600798
6	AH 3	Ino+Lac	3	Butyrate	7.30387		6	AH3	Ino + Lac	3	Butyrate	6.61067
6	AH 3	Ino+Lac	3	Propionate	0.412235		6	AH3	Ino + Lac	3	Propionate	0.734894
6	AH 18	Ino+Lac	3	Acetate	2.18204		6	AH17	Ino + Lac	3	Acetate	0.960147
6	AH 18	Ino+Lac	3	Butyrate	0.79507		6	AH17	Ino + Lac	3	Butyrate	2.85905
6	AH 18	Ino+Lac	3	Propionate	11.9931		6	AH17	Ino + Lac	3	Propionate	5.3567
6	AH 17	Ino+Lac	3	Acetate	0.951474		6	AH18	Ino + Lac	3	Acetate	1.95669
6	AH 17	Ino+Lac	3	Butyrate	1.94983		6	AH18	Ino + Lac	3	Butyrate	2.25838
6	AH 17	Ino+Lac	3	Propionate	4.3963		6	AH18	Ino + Lac	3	Propionate	11.6442
7	AH 3	Ino+Lac	3	Acetate	0.214565		7	AH3	Ino + Lac	3	Acetate	0.439382
7	AH 3	Ino+Lac	3	Butyrate	8.98626		7	AH3	Ino + Lac	3	Butyrate	9.49994
7	AH 3	Ino+Lac	3	Propionate	0.49894		7	AH3	Ino + Lac	3	Propionate	0.894229
7	AH 18	Ino+Lac	3	Acetate	2.48365		7	AH17	Ino + Lac	3	Acetate	1.02898
7	AH 18	Ino+Lac	3	Butyrate	1.16287		7	AH17	Ino + Lac	3	Butyrate	3.50567
7	AH 18	Ino+Lac	3	Propionate	13.3878		7	AH17	Ino + Lac	3	Propionate	7.40767
7	AH 17	Ino+Lac	3	Acetate	1.85707		7	AH18	Ino + Lac	3	Acetate	2.12181
7	AH 17	Ino+Lac	3	Butyrate	3.99328		7	AH18	Ino + Lac	3	Butyrate	2.74598
7	AH 17	Ino+Lac	3	Propionate	10.3867		7	AH18	Ino + Lac	3	Propionate	13.3927
8	AH 3	Ino+Lac	3	Acetate	0.146654		8	AH3	Ino + Lac	3	Acetate	0.36772
8	AH 3	Ino+Lac	3	Butyrate	9.5638		8	AH3	Ino + Lac	3	Butyrate	11.135
8	AH 3	Ino+Lac	3	Propionate	0.559325		8	AH3	Ino + Lac	3	Propionate	1.07075
8	AH 18	Ino+Lac	3	Acetate	2.43392		8	AH17	Ino + Lac	3	Acetate	1.27355
8	AH 18	Ino+Lac	3	Butyrate	1.24534		8	AH17	Ino + Lac	3	Butyrate	4.38823
8	AH 18	Ino+Lac	3	Propionate	13.7542		8	AH17	Ino + Lac	3	Propionate	9.58673
8	AH 17	Ino+Lac	3	Acetate	2.40749		8	AH18	Ino + Lac	3	Acetate	2.27887
8	AH 17	Ino+Lac	3	Butyrate	5.66787		8	AH18	Ino + Lac	3	Butyrate	3.29433
8	AH 17	Ino+Lac	3	Propionate	13.8246		8	AH18	Ino + Lac	3	Propionate	13.6795
9	AH 3	Ino+Lac	3	Acetate	0.123522		9	AH3	Ino + Lac	3	Acetate	0.355209
9	AH 3	Ino+Lac	3	Butyrate	9.74151		9	AH3	Ino + Lac	3	Butyrate	12.3986
9	AH 3	Ino+Lac	3	Propionate	0.573778		9	AH3	Ino + Lac	3	Propionate	1.34984
9	AH 18	Ino+Lac	3	Acetate	2.42174		9	AH17	Ino + Lac	3	Acetate	1.58647
9	AH 18	Ino+Lac	3	Butyrate	1.48709		9	AH17	Ino + Lac	3	Butyrate	5.45576
9	AH 18	Ino+Lac	3	Propionate	14.7671		9	AH17	Ino + Lac	3	Propionate	10.4196
9	AH 17	Ino+Lac	3	Acetate	2.44864		9	AH18	Ino + Lac	3	Acetate	2.79471
9	AH 17	Ino+Lac	3	Butyrate	6.77019		9	AH18	Ino + Lac	3	Butyrate	4.18766
9	AH 17	Ino+Lac	3	Propionate	15.386		9	AH18	Ino + Lac	3	Propionate	14.203
12	AH 3	Ino+Lac	3	Acetate	0.152119		12	AH3	Ino + Lac	3	Acetate	0.3166
12	AH 3	Ino+Lac	3	Butyrate	10.1527		12	AH3	Ino + Lac	3	Butyrate	12.5613
12	AH 3	Ino+Lac	3	Propionate	0.813594		12	AH3	Ino + Lac	3	Propionate	1.61398
12	AH 18	Ino+Lac	3	Acetate	2.71189		12	AH17	Ino + Lac	3	Acetate	1.93829
12	AH 18	Ino+Lac	3	Butyrate	1.70494		12	AH17	Ino + Lac	3	Butyrate	6.99218
12	AH 18	Ino+Lac	3	Propionate	14.8681		12	AH17	Ino + Lac	3	Propionate	13.4847
12	AH 17	Ino+Lac	3	Acetate	2.25265		12	AH18	Ino + Lac	3	Acetate	2.97229
12	AH 17	Ino+Lac	3	Butyrate	9.30075		12	AH18	Ino + Lac	3	Butyrate	4.96874
12	AH 17	Ino+Lac	3	Propionate	16.5865		12	AH18	Ino + Lac	3	Propionate	14.7695
24	AH 3	Ino+Lac	3	Acetate	0.355152		24	AH3	Ino + Lac	3	Acetate	0.311691
24	AH 3	Ino+Lac	3	Butyrate	10.8801		24	AH3	Ino + Lac	3	Butyrate	11.7958
24	AH 3	Ino+Lac	3	Propionate	2.64844		24	AH3	Ino + Lac	3	Propionate	1.72207
24	AH 18	Ino+Lac	3	Acetate	2.78265		24	AH18	Ino + Lac	3	Acetate	3.27016
24	AH 18	Ino+Lac	3	Butyrate	2.68061		24	AH18	Ino + Lac	3	Butyrate	5.72224
24	AH 18	Ino+Lac	3	Propionate	14.4259		24	AH18	Ino + Lac	3	Propionate	14.6541
24	AH 17	Ino+Lac	3	Acetate	2.14617		24	AH17	Ino + Lac	3	Acetate	2.32423
24	AH 17	Ino+Lac	3	Butyrate	12.8653		24	AH17	Ino + Lac	3	Butyrate	8.70324
24	AH 17	Ino+Lac	3	Propionate	16.8391		24	AH17	Ino + Lac	3	Propionate	14.329

## Sheet: TMS-Fig 7D, 8F, 8G 
Sample	msk_id	Time	Set	Run	d6succinate Results	inositol_all Results	trehalose_all Results	lactose Results	Inositol	Trehalose	Lactose
UI_IT	Media	0	Media	Run1	853511	3223310	1062022	350868	3.77653	1.2443	NA
UI_IL	Media	0	Media	Run1	768628	2954820	570554	842519	3.84428	NA	1.09613
UI_IT	AH18+AH13	0	coculture	Run1	853511	3223310	1062022	350868	3.77653	1.2443	NA
UI_IT	AH1+AH13	0	coculture	Run1	853511	3223310	1062022	350868	3.77653	1.2443	NA
UI_IT	AH1+AH3	0	coculture	Run1	853511	3223310	1062022	350868	3.77653	1.2443	NA
UI_IT	AH18+AH3	0	coculture	Run1	853511	3223310	1062022	350868	3.77653	1.2443	NA
UI_IL	AH18+AH3	0	coculture	Run1	768628	2954820	570554	842519	3.84428	NA	1.09613
UI_IL	AH1+AH18	0	coculture	Run1	768628	2954820	570554	842519	3.84428	NA	1.09613
22_35_24_Hours	AH3	24	monoculture	Run1	736006	3242320	1888	9214	4.40529	NA	0.0125189
11_19_24_Hours	AH18	24	monoculture	Run1	705455	80685	685711	1133161	0.114373	NA	1.60628
11_20_24_hours	AH17	24	monoculture	Run1	731800	11444	323192	450610	0.0156382	NA	0.615756
11_19_and_13_2_24_hours_IT	AH18+AH13	24	coculture	Run1	673524	2365935	1993	9962	3.51277	0.00295906	NA
9_9_and_13_2_24_hours_IT	AH1+AH13	24	coculture	Run1	634869	1107517	2178	8360	1.74448	0.00343063	NA
22_35_and_9_9_24_hours_IT	AH1+AH3	24	coculture	Run1	619962	27276	482519	161464	0.0439962	0.778304	NA
22_35_and_11_19_24_hours_IT	AH18+AH3	24	coculture	Run1	646013	1110245	95291	38809	1.71861	0.147506	NA
22_35_and_11_19_24_hours_IL	AH18+AH3	24	coculture	Run1	593056	651289	46686	102074	1.09819	NA	0.172115
9_9_and_11_19_24_hours_IL	AH1+AH18	24	coculture	Run1	652160	660801	75041	36553	1.01325	NA	0.0560491
22_35_9_Hours	AH3	9	monoculture	Run1	624061	2695808	9750	24324	4.31978	NA	0.038977
11_19_9_Hours	AH18	9	monoculture	Run1	665887	174061	558669	955397	0.261397	NA	1.43477
11_20_9_hours	AH17	9	monoculture	Run1	645459	132301	380708	625733	0.204972	NA	0.969439
11_19_and_13_2_8_hours_IT	AH18+AH13	8	coculture	Run1	603806	2031224	35865	19299	3.36403	0.0593982	NA
9_9_and_13_2_8_hours_IT	AH1+AH13	8	coculture	Run1	652769	1608296	58129	26292	2.46381	0.0890499	NA
22_35_and_9_9_8_hours_IT	AH1+AH3	8	coculture	Run1	594517	32675	541707	207401	0.0549606	0.911172	NA
22_35_and_11_19_8_hours_IT	AH18+AH3	8	coculture	Run1	622675	788227	364976	142531	1.26587	0.586142	NA
22_35_and_11_19_8_hours_IL	AH18+AH3	8	coculture	Run1	619618	489367	186234	383681	0.789788	NA	0.619222
9_9_and_11_19_8_hours_IL	AH1+AH18	8	coculture	Run1	639395	1085908	61216	34976	1.69834	NA	0.0547017
UI_IT	Media	0	Media	Run2	460533	1738887	796028	207181	3.77581	1.72849	NA
UI_IL	Media	0	Media	Run2	681832	2877887	587699	933296	4.22082	NA	1.36881
UI_IT	AH18+AH13	0	coculture	Run2	460533	1738887	796028	207181	3.77581	1.72849	NA
UI_IT	AH1+AH13	0	coculture	Run2	460533	1738887	796028	207181	3.77581	1.72849	NA
UI_IT	AH1+AH3	0	coculture	Run2	460533	1738887	796028	207181	3.77581	1.72849	NA
UI_IT	AH18+AH3	0	coculture	Run2	460533	1738887	796028	207181	3.77581	1.72849	NA
UI_IL	AH18+AH3	0	coculture	Run2	681832	2877887	587699	933296	4.22082	NA	1.36881
UI_IL	AH1+AH18	0	coculture	Run2	681832	2877887	587699	933296	4.22082	NA	1.36881
22_35_24_Hours	AH3	24	monoculture	Run2	733854	3642434	3494	9066	4.96343	NA	0.012354
11_19_24_Hours	AH18	24	monoculture	Run2	723393	99263	880323	1462655	0.137219	NA	2.02194
11_20_24_hours	AH17	24	monoculture	Run2	857338	8176	279672	333550	0.0095365	NA	0.389053
11_19_and_13_2_24_hours_IT	AH18+AH13	24	coculture	Run2	625584	2154745	1895	8296	3.44437	0.00302917	NA
9_9_and_13_2_24_hours_IT	AH1+AH13	24	coculture	Run2	697129	945260	2797	6930	1.35593	0.00401217	NA
22_35_and_9_9_24_hours_IT	AH1+AH3	24	coculture	Run2	676787	129561	407961	128350	0.191435	0.602791	NA
22_35_and_11_19_24_hours_IT	AH18+AH3	24	coculture	Run2	668496	1008481	60928	23506	1.50858	0.0911419	NA
22_35_and_11_19_24_hours_IL	AH18+AH3	24	coculture	Run2	680995	803927	1954	9623	1.18052	NA	0.0141308
9_9_and_11_19_24_hours_IL	AH1+AH18	24	coculture	Run2	659608	283189	74672	31173	0.429329	NA	0.0472599
22_35_9_Hours	AH3	9	monoculture	Run2	673723	2880035	9019	19182	4.27481	NA	0.0284716
11_19_9_Hours	AH18	9	monoculture	Run2	635469	146058	582319	963701	0.229843	NA	1.51652
11_20_9_hours	AH17	9	monoculture	Run2	689821	195115	440216	659179	0.282849	NA	0.95558
11_19_and_13_2_8_hours_IT	AH18+AH13	8	coculture	Run2	699903	2068617	37844	21573	2.95558	0.0540704	NA
9_9_and_13_2_8_hours_IT	AH1+AH13	8	coculture	Run2	643312	1164745	104739	44157	1.81054	0.162812	NA
22_35_and_9_9_8_hours_IT	AH1+AH3	8	coculture	Run2	580748	149355	481251	272867	0.257177	0.828674	NA
22_35_and_11_19_8_hours_IT	AH18+AH3	8	coculture	Run2	580755	1224755	225719	131797	2.1089	0.388665	NA
22_35_and_11_19_8_hours_IL	AH18+AH3	8	coculture	Run2	625519	1002316	107947	233511	1.60237	NA	0.373308
9_9_and_11_19_8_hours_IL	AH1+AH18	8	coculture	Run2	594477	965978	52728	54654	1.62492	NA	0.0919363
UI_IT	Media	0	Media	Run3	648550	3630090	1138838	584847	5.59724	1.75598	NA
UI_IL	Media	0	Media	Run3	664995	3209889	603957	1089572	4.82694	NA	1.63847
UI_IT	AH18+AH13	0	coculture	Run3	648550	3630090	1138838	584847	5.59724	1.75598	NA
UI_IT	AH1+AH13	0	coculture	Run3	648550	3630090	1138838	584847	5.59724	1.75598	NA
UI_IT	AH1+AH3	0	coculture	Run3	648550	3630090	1138838	584847	5.59724	1.75598	NA
UI_IT	AH18+AH3	0	coculture	Run3	648550	3630090	1138838	584847	5.59724	1.75598	NA
UI_IL	AH18+AH3	0	coculture	Run3	664995	3209889	603957	1089572	4.82694	NA	1.63847
UI_IL	AH1+AH18	0	coculture	Run3	664995	3209889	603957	1089572	4.82694	NA	1.63847
22_35_24_Hours	AH3	24	monoculture	Run3	718727	2976419	2906	14702	4.14124	NA	0.0204556
11_19_24_Hours	AH18	24	monoculture	Run3	698745	296910	721638	1283548	0.424919	NA	1.83693
11_20_24_hours	AH17	24	monoculture	Run3	708282	7555	227435	351949	0.0106667	NA	0.496905
11_19_and_13_2_24_hours_IT	AH18+AH13	24	coculture	Run3	623816	3188958	71246	48389	5.11202	0.11421	NA
9_9_and_13_2_24_hours_IT	AH1+AH13	24	coculture	Run3	674154	2881373	93762	56032	4.27406	0.139081	NA
22_35_and_9_9_24_hours_IT	AH1+AH3	24	coculture	Run3	488324	633736	445799	227944	1.29778	0.912916	NA
22_35_and_11_19_24_hours_IT	AH18+AH3	24	coculture	Run3	677220	2664531	439355	244569	3.93451	0.648763	NA
22_35_and_11_19_24_hours_IL	AH18+AH3	24	coculture	Run3	642246	991184	7301	29209	1.54331	NA	0.0454795
9_9_and_11_19_24_hours_IL	AH1+AH18	24	coculture	Run3	653240	582720	58322	45078	0.892046	NA	0.0690068
22_35_9_Hours	AH3	9	monoculture	Run3	631199	3013635	6116	24188	4.77446	NA	0.0383207
11_19_9_Hours	AH18	9	monoculture	Run3	602650	197167	508058	935950	0.327167	NA	1.55306
11_20_9_hours	AH17	9	monoculture	Run3	658053	143505	380961	737493	0.218075	NA	1.12072
11_19_and_13_2_8_hours_IT	AH18+AH13	8	coculture	Run3	582796	3041249	213566	126444	5.21838	0.366451	NA
9_9_and_13_2_8_hours_IT	AH1+AH13	8	coculture	Run3	589291	2642540	185583	107947	4.48427	0.314926	NA
22_35_and_9_9_8_hours_IT	AH1+AH3	8	coculture	Run3	597975	878674	682772	380408	1.46942	1.14181	NA
22_35_and_11_19_8_hours_IT	AH18+AH3	8	coculture	Run3	616679	2029049	540303	302088	3.29028	0.87615	NA
22_35_and_11_19_8_hours_IL	AH18+AH3	8	coculture	Run3	591660	803669	126240	288577	1.35833	NA	0.487741
9_9_and_11_19_8_hours_IL	AH1+AH18	8	coculture	Run3	563845	1063308	52984	54688	1.88582	NA	0.0969912

## Sheet: Fig 8A-8E
Run	Compound	msk_id	Growth.Group	LH_id	Letters_pro	Letters_but	Metabolite	Concentration	Letters
1	50% BHI w/o Dextrose + 2.5% Inositol & 2.5% Lactose	11.19 & 13.2	Both carbohydrates used by one isolate	AH 18 & 13			Acetate	2.74183
1	50% BHI w/o Dextrose + 2.5% Inositol & 2.5% Lactose	11.19 & 13.2	Both carbohydrates used by one isolate	AH 18 & 13		c	Butyrate	5.17481	c
1	50% BHI w/o Dextrose + 2.5% Inositol & 2.5% Lactose	11.19 & 13.2	Both carbohydrates used by one isolate	AH 18 & 13	a		Propionate	12.2791	a
1	50% BHI w/o Dextrose + 2.5% Inositol & 2.5% Lactose	11.19 & 13.6	Both carbohydrates used by one isolate	AH 18 & 11			Acetate	2.64139
1	50% BHI w/o Dextrose + 2.5% Inositol & 2.5% Lactose	11.19 & 13.6	Both carbohydrates used by one isolate	AH 18 & 11		c	Butyrate	5.81159	c
1	50% BHI w/o Dextrose + 2.5% Inositol & 2.5% Lactose	11.19 & 13.6	Both carbohydrates used by one isolate	AH 18 & 11	a		Propionate	12.478	a
1	50% BHI w/o Dextrose + 2.5% Inositol & 2.5% Lactose	11.20 & 13.6	Both carbohydrates used by one isolate	AH 17 & 11			Acetate	2.43024
1	50% BHI w/o Dextrose + 2.5% Inositol & 2.5% Lactose	11.20 & 13.6	Both carbohydrates used by one isolate	AH 17 & 11		b	Butyrate	10.3011	b
1	50% BHI w/o Dextrose + 2.5% Inositol & 2.5% Lactose	11.20 & 13.6	Both carbohydrates used by one isolate	AH 17 & 11	b		Propionate	9.47345	b
1	50% BHI w/o Dextrose + 2.5% Inositol & 2.5% Lactose	13.2 & 9.9	Both carbohydrates used by one isolate	AH 13 & 1			Acetate	1.00511
1	50% BHI w/o Dextrose + 2.5% Inositol & 2.5% Lactose	13.2 & 9.9	Both carbohydrates used by one isolate	AH 13 & 1		a	Butyrate	13.6049	a
1	50% BHI w/o Dextrose + 2.5% Inositol & 2.5% Lactose	13.2 & 9.9	Both carbohydrates used by one isolate	AH 13 & 1	c		Propionate	1.70853	c
1	50% BHI w/o Dextrose + 2.5% Inositol & 2.5% Lactose	13.6 & 9.9	Both carbohydrates used by one isolate	AH 11 & 1			Acetate	1.78653
1	50% BHI w/o Dextrose + 2.5% Inositol & 2.5% Lactose	13.6 & 9.9	Both carbohydrates used by one isolate	AH 11 & 1		a	Butyrate	15.2038	a
1	50% BHI w/o Dextrose + 2.5% Inositol & 2.5% Lactose	13.6 & 9.9	Both carbohydrates used by one isolate	AH 11 & 1	c		Propionate	1.93888	c
1	50% BHI w/o Dextrose + 2.5% Inositol & 2.5% Lactose	22.35 & 13.2	Both carbohydrates used by one isolate	AH 3 & 13			Acetate	1.10939
1	50% BHI w/o Dextrose + 2.5% Inositol & 2.5% Lactose	22.35 & 13.2	Both carbohydrates used by one isolate	AH 3 & 13		b	Butyrate	10.509	b
1	50% BHI w/o Dextrose + 2.5% Inositol & 2.5% Lactose	22.35 & 13.2	Both carbohydrates used by one isolate	AH 3 & 13	c		Propionate	1.0167	c
1	50% BHI w/o Dextrose + 2.5% Inositol & 2.5% Lactose	13.2 & 13.17	Both carbohydrates used by one isolate	AH 13 & 14			Acetate	0.932485
1	50% BHI w/o Dextrose + 2.5% Inositol & 2.5% Lactose	13.2 & 13.17	Both carbohydrates used by one isolate	AH 13 & 14		b	Butyrate	11.3849	b
1	50% BHI w/o Dextrose + 2.5% Inositol & 2.5% Lactose	13.2 & 13.17	Both carbohydrates used by one isolate	AH 13 & 14	c		Propionate	2.74427	c
2	50% BHI w/o Dextrose + 2.5% Inositol & 2.5% Lactose	11.19 & 13.2	Both carbohydrates used by one isolate	AH 18 & 13			Acetate	3.4871
2	50% BHI w/o Dextrose + 2.5% Inositol & 2.5% Lactose	11.19 & 13.2	Both carbohydrates used by one isolate	AH 18 & 13		c	Butyrate	7.45181	c
2	50% BHI w/o Dextrose + 2.5% Inositol & 2.5% Lactose	11.19 & 13.2	Both carbohydrates used by one isolate	AH 18 & 13	a		Propionate	13.0321	a
2	50% BHI w/o Dextrose + 2.5% Inositol & 2.5% Lactose	11.19 & 13.6	Both carbohydrates used by one isolate	AH 18 & 11			Acetate	2.92786
2	50% BHI w/o Dextrose + 2.5% Inositol & 2.5% Lactose	11.19 & 13.6	Both carbohydrates used by one isolate	AH 18 & 11		c	Butyrate	7.00333	c
2	50% BHI w/o Dextrose + 2.5% Inositol & 2.5% Lactose	11.19 & 13.6	Both carbohydrates used by one isolate	AH 18 & 11	a		Propionate	11.894	a
2	50% BHI w/o Dextrose + 2.5% Inositol & 2.5% Lactose	11.20 & 13.6	Both carbohydrates used by one isolate	AH 17 & 11			Acetate	2.26748
2	50% BHI w/o Dextrose + 2.5% Inositol & 2.5% Lactose	11.20 & 13.6	Both carbohydrates used by one isolate	AH 17 & 11		b	Butyrate	11.1211	b
2	50% BHI w/o Dextrose + 2.5% Inositol & 2.5% Lactose	11.20 & 13.6	Both carbohydrates used by one isolate	AH 17 & 11	b		Propionate	8.4216	b
2	50% BHI w/o Dextrose + 2.5% Inositol & 2.5% Lactose	13.2 & 9.9	Both carbohydrates used by one isolate	AH 13 & 1			Acetate	0.837173
2	50% BHI w/o Dextrose + 2.5% Inositol & 2.5% Lactose	13.2 & 9.9	Both carbohydrates used by one isolate	AH 13 & 1		a	Butyrate	15.7976	a
2	50% BHI w/o Dextrose + 2.5% Inositol & 2.5% Lactose	13.2 & 9.9	Both carbohydrates used by one isolate	AH 13 & 1	c		Propionate	2.05988	c
2	50% BHI w/o Dextrose + 2.5% Inositol & 2.5% Lactose	13.6 & 9.9	Both carbohydrates used by one isolate	AH 11 & 1			Acetate	1.55773
2	50% BHI w/o Dextrose + 2.5% Inositol & 2.5% Lactose	13.6 & 9.9	Both carbohydrates used by one isolate	AH 11 & 1		a	Butyrate	15.456	a
2	50% BHI w/o Dextrose + 2.5% Inositol & 2.5% Lactose	13.6 & 9.9	Both carbohydrates used by one isolate	AH 11 & 1	c		Propionate	2.00615	c
2	50% BHI w/o Dextrose + 2.5% Inositol & 2.5% Lactose	22.35 & 13.2	Both carbohydrates used by one isolate	AH 3 & 13			Acetate	1.18771
2	50% BHI w/o Dextrose + 2.5% Inositol & 2.5% Lactose	22.35 & 13.2	Both carbohydrates used by one isolate	AH 3 & 13		b	Butyrate	10.8223	b
2	50% BHI w/o Dextrose + 2.5% Inositol & 2.5% Lactose	22.35 & 13.2	Both carbohydrates used by one isolate	AH 3 & 13	c		Propionate	0.971105	c
2	50% BHI w/o Dextrose + 2.5% Inositol & 2.5% Lactose	22.35 & 13.6	Both carbohydrates used by one isolate	AH 3 & 11			Acetate	1.31115
2	50% BHI w/o Dextrose + 2.5% Inositol & 2.5% Lactose	22.35 & 13.6	Both carbohydrates used by one isolate	AH 3 & 11		b	Butyrate	12.8457	b
2	50% BHI w/o Dextrose + 2.5% Inositol & 2.5% Lactose	22.35 & 13.6	Both carbohydrates used by one isolate	AH 3 & 11	c		Propionate	0.874834	c
2	50% BHI w/o Dextrose + 2.5% Inositol & 2.5% Lactose	13.17 & 13.6	Both carbohydrates used by one isolate	AH 14 & 11			Acetate	1.58867
2	50% BHI w/o Dextrose + 2.5% Inositol & 2.5% Lactose	13.17 & 13.6	Both carbohydrates used by one isolate	AH 14 & 11		b	Butyrate	13.3713	b
2	50% BHI w/o Dextrose + 2.5% Inositol & 2.5% Lactose	13.17 & 13.6	Both carbohydrates used by one isolate	AH 14 & 11	c		Propionate	3.07205	c
2	50% BHI w/o Dextrose + 2.5% Inositol & 2.5% Lactose	13.2 & 13.17	Both carbohydrates used by one isolate	AH 13 & 14			Acetate	1.39326
2	50% BHI w/o Dextrose + 2.5% Inositol & 2.5% Lactose	13.2 & 13.17	Both carbohydrates used by one isolate	AH 13 & 14		b	Butyrate	12.5252	b
2	50% BHI w/o Dextrose + 2.5% Inositol & 2.5% Lactose	13.2 & 13.17	Both carbohydrates used by one isolate	AH 13 & 14	c		Propionate	2.66001	c
2	50% BHI w/o Dextrose + 2.5% Inositol & 2.5% Lactose	13.2 & 11.20	Both carbohydrates used by one isolate	AH 13 & 17			Acetate	2.50592
2	50% BHI w/o Dextrose + 2.5% Inositol & 2.5% Lactose	13.2 & 11.20	Both carbohydrates used by one isolate	AH 13 & 17		b	Butyrate	11.4281	b
2	50% BHI w/o Dextrose + 2.5% Inositol & 2.5% Lactose	13.2 & 11.20	Both carbohydrates used by one isolate	AH 13 & 17	b		Propionate	8.96884	b
3	50% BHI w/o Dextrose + 2.5% Inositol & 2.5% Lactose	11.19 & 13.2	Both carbohydrates used by one isolate	AH 18 & 13			Acetate	2.76452
3	50% BHI w/o Dextrose + 2.5% Inositol & 2.5% Lactose	11.19 & 13.2	Both carbohydrates used by one isolate	AH 18 & 13		c	Butyrate	6.68	c
3	50% BHI w/o Dextrose + 2.5% Inositol & 2.5% Lactose	11.19 & 13.2	Both carbohydrates used by one isolate	AH 18 & 13	a		Propionate	13.8332	a
3	50% BHI w/o Dextrose + 2.5% Inositol & 2.5% Lactose	11.19 & 13.6	Both carbohydrates used by one isolate	AH 18 & 11			Acetate	2.52523
3	50% BHI w/o Dextrose + 2.5% Inositol & 2.5% Lactose	11.19 & 13.6	Both carbohydrates used by one isolate	AH 18 & 11		c	Butyrate	6.75495	c
3	50% BHI w/o Dextrose + 2.5% Inositol & 2.5% Lactose	11.19 & 13.6	Both carbohydrates used by one isolate	AH 18 & 11	a		Propionate	13.3166	a
3	50% BHI w/o Dextrose + 2.5% Inositol & 2.5% Lactose	11.20 & 13.6	Both carbohydrates used by one isolate	AH 17 & 11			Acetate	1.76988
3	50% BHI w/o Dextrose + 2.5% Inositol & 2.5% Lactose	11.20 & 13.6	Both carbohydrates used by one isolate	AH 17 & 11		b	Butyrate	12.1687	b
3	50% BHI w/o Dextrose + 2.5% Inositol & 2.5% Lactose	11.20 & 13.6	Both carbohydrates used by one isolate	AH 17 & 11	b		Propionate	8.956	b
3	50% BHI w/o Dextrose + 2.5% Inositol & 2.5% Lactose	13.2 & 9.9	Both carbohydrates used by one isolate	AH 13 & 1			Acetate	0.575121
3	50% BHI w/o Dextrose + 2.5% Inositol & 2.5% Lactose	13.2 & 9.9	Both carbohydrates used by one isolate	AH 13 & 1		a	Butyrate	16.9916	a
3	50% BHI w/o Dextrose + 2.5% Inositol & 2.5% Lactose	13.2 & 9.9	Both carbohydrates used by one isolate	AH 13 & 1	c		Propionate	1.85186	c
3	50% BHI w/o Dextrose + 2.5% Inositol & 2.5% Lactose	13.6 & 9.9	Both carbohydrates used by one isolate	AH 11 & 1			Acetate	1.20737
3	50% BHI w/o Dextrose + 2.5% Inositol & 2.5% Lactose	13.6 & 9.9	Both carbohydrates used by one isolate	AH 11 & 1		a	Butyrate	17.6973	a
3	50% BHI w/o Dextrose + 2.5% Inositol & 2.5% Lactose	13.6 & 9.9	Both carbohydrates used by one isolate	AH 11 & 1	c		Propionate	1.98971	c
3	50% BHI w/o Dextrose + 2.5% Inositol & 2.5% Lactose	22.35 & 13.2	Both carbohydrates used by one isolate	AH 3 & 13			Acetate	1.00546
3	50% BHI w/o Dextrose + 2.5% Inositol & 2.5% Lactose	22.35 & 13.2	Both carbohydrates used by one isolate	AH 3 & 13		b	Butyrate	11.0388	b
3	50% BHI w/o Dextrose + 2.5% Inositol & 2.5% Lactose	22.35 & 13.2	Both carbohydrates used by one isolate	AH 3 & 13	c		Propionate	1.47231	c
3	50% BHI w/o Dextrose + 2.5% Inositol & 2.5% Lactose	22.35 & 13.6	Both carbohydrates used by one isolate	AH 3 & 11			Acetate	0.989759
3	50% BHI w/o Dextrose + 2.5% Inositol & 2.5% Lactose	22.35 & 13.6	Both carbohydrates used by one isolate	AH 3 & 11		b	Butyrate	10.7638	b
3	50% BHI w/o Dextrose + 2.5% Inositol & 2.5% Lactose	22.35 & 13.6	Both carbohydrates used by one isolate	AH 3 & 11	c		Propionate	1.09354	c
3	50% BHI w/o Dextrose + 2.5% Inositol & 2.5% Lactose	13.17 & 13.6	Both carbohydrates used by one isolate	AH 14 & 11			Acetate	0.941612
3	50% BHI w/o Dextrose + 2.5% Inositol & 2.5% Lactose	13.17 & 13.6	Both carbohydrates used by one isolate	AH 14 & 11		b	Butyrate	10.907	b
3	50% BHI w/o Dextrose + 2.5% Inositol & 2.5% Lactose	13.17 & 13.6	Both carbohydrates used by one isolate	AH 14 & 11	c		Propionate	2.71068	c
3	50% BHI w/o Dextrose + 2.5% Inositol & 2.5% Lactose	13.2 & 13.17	Both carbohydrates used by one isolate	AH 13 & 14			Acetate	0.908345
3	50% BHI w/o Dextrose + 2.5% Inositol & 2.5% Lactose	13.2 & 13.17	Both carbohydrates used by one isolate	AH 13 & 14		b	Butyrate	11.7998	b
3	50% BHI w/o Dextrose + 2.5% Inositol & 2.5% Lactose	13.2 & 13.17	Both carbohydrates used by one isolate	AH 13 & 14	c		Propionate	2.62932	c
3	50% BHI w/o Dextrose + 2.5% Inositol & 2.5% Lactose	13.2 & 11.20	Both carbohydrates used by one isolate	AH 13 & 17			Acetate	1.82403
3	50% BHI w/o Dextrose + 2.5% Inositol & 2.5% Lactose	13.2 & 11.20	Both carbohydrates used by one isolate	AH 13 & 17		b	Butyrate	12.1475	b
3	50% BHI w/o Dextrose + 2.5% Inositol & 2.5% Lactose	13.2 & 11.20	Both carbohydrates used by one isolate	AH 13 & 17	b		Propionate	8.03055	b
3	50% BHI w/o Dextrose + 2.5% Inositol & 2.5% Lactose	22.35 & 13.6	Both carbohydrates used by one isolate	AH 3 & 11			Acetate	1.41071
3	50% BHI w/o Dextrose + 2.5% Inositol & 2.5% Lactose	22.35 & 13.6	Both carbohydrates used by one isolate	AH 3 & 11		b	Butyrate	11.9368	b
3	50% BHI w/o Dextrose + 2.5% Inositol & 2.5% Lactose	22.35 & 13.6	Both carbohydrates used by one isolate	AH 3 & 11	c		Propionate	2.22122	c
3	50% BHI w/o Dextrose + 2.5% Inositol & 2.5% Lactose	13.17 & 13.6	Both carbohydrates used by one isolate	AH 14 & 11			Acetate	1.50901
3	50% BHI w/o Dextrose + 2.5% Inositol & 2.5% Lactose	13.17 & 13.6	Both carbohydrates used by one isolate	AH 14 & 11		b	Butyrate	12.1945	b
3	50% BHI w/o Dextrose + 2.5% Inositol & 2.5% Lactose	13.17 & 13.6	Both carbohydrates used by one isolate	AH 14 & 11	c		Propionate	4.17508	c
3	50% BHI w/o Dextrose + 2.5% Inositol & 2.5% Lactose	13.2 & 11.20	Both carbohydrates used by one isolate	AH 13 & 17			Acetate	4.19843
3	50% BHI w/o Dextrose + 2.5% Inositol & 2.5% Lactose	13.2 & 11.20	Both carbohydrates used by one isolate	AH 13 & 17		b	Butyrate	9.36933	b
3	50% BHI w/o Dextrose + 2.5% Inositol & 2.5% Lactose	13.2 & 11.20	Both carbohydrates used by one isolate	AH 13 & 17	b		Propionate	12.4347	b
1	50% BHI w/o Dextrose + 2.5% Inositol & 2.5% Lactose	11.19 & 11.20	Competition for inositol & competition for lactose	AH 18 & 17			Acetate	3.88146
1	50% BHI w/o Dextrose + 2.5% Inositol & 2.5% Lactose	11.19 & 11.20	Competition for inositol & competition for lactose	AH 18 & 17		a	Butyrate	9.88786	a
1	50% BHI w/o Dextrose + 2.5% Inositol & 2.5% Lactose	11.19 & 11.20	Competition for inositol & competition for lactose	AH 18 & 17	a		Propionate	14.9874	a
1	50% BHI w/o Dextrose + 2.5% Inositol & 2.5% Lactose	11.19 & 13.17	Competition for inositol & competition for lactose	AH 18 & 14			Acetate	1.34324
1	50% BHI w/o Dextrose + 2.5% Inositol & 2.5% Lactose	11.19 & 13.17	Competition for inositol & competition for lactose	AH 18 & 14		a	Butyrate	11.269	a
1	50% BHI w/o Dextrose + 2.5% Inositol & 2.5% Lactose	11.19 & 13.17	Competition for inositol & competition for lactose	AH 18 & 14	b		Propionate	4.36699	b
1	50% BHI w/o Dextrose + 2.5% Inositol & 2.5% Lactose	11.19 & 9.9	Competition for inositol & competition for lactose	AH 18 & 1			Acetate	1.60753
1	50% BHI w/o Dextrose + 2.5% Inositol & 2.5% Lactose	11.19 & 9.9	Competition for inositol & competition for lactose	AH 18 & 1		a	Butyrate	12.7699	a
1	50% BHI w/o Dextrose + 2.5% Inositol & 2.5% Lactose	11.19 & 9.9	Competition for inositol & competition for lactose	AH 18 & 1	bc		Propionate	4.68059	bc
1	50% BHI w/o Dextrose + 2.5% Inositol & 2.5% Lactose	11.20 & 13.17	Competition for inositol & competition for lactose	AH 17 & 14			Acetate	1.195
1	50% BHI w/o Dextrose + 2.5% Inositol & 2.5% Lactose	11.20 & 13.17	Competition for inositol & competition for lactose	AH 17 & 14		a	Butyrate	11.7681	a
1	50% BHI w/o Dextrose + 2.5% Inositol & 2.5% Lactose	11.20 & 13.17	Competition for inositol & competition for lactose	AH 17 & 14	bcd		Propionate	3.13578	bcd
1	50% BHI w/o Dextrose + 2.5% Inositol & 2.5% Lactose	11.20 & 22.35	Competition for inositol & competition for lactose	AH 17 & 3			Acetate	1.54692
1	50% BHI w/o Dextrose + 2.5% Inositol & 2.5% Lactose	11.20 & 22.35	Competition for inositol & competition for lactose	AH 17 & 3		a	Butyrate	13.2711	a
1	50% BHI w/o Dextrose + 2.5% Inositol & 2.5% Lactose	11.20 & 22.35	Competition for inositol & competition for lactose	AH 17 & 3	b		Propionate	6.40805	b
1	50% BHI w/o Dextrose + 2.5% Inositol & 2.5% Lactose	13.2 & 13.6	Both carbohydrates not used	AH 13 & 11			Acetate	0.406384
1	50% BHI w/o Dextrose + 2.5% Inositol & 2.5% Lactose	13.2 & 13.6	Both carbohydrates not used	AH 13 & 11		b	Butyrate	4.67052	b
1	50% BHI w/o Dextrose + 2.5% Inositol & 2.5% Lactose	13.2 & 13.6	Both carbohydrates not used	AH 13 & 11	d		Propionate	0.636783	d
1	50% BHI w/o Dextrose + 2.5% Inositol & 2.5% Lactose	22.35 & 9.9	Competition for inositol & competition for lactose	AH 3 & 1			Acetate	0.817523
1	50% BHI w/o Dextrose + 2.5% Inositol & 2.5% Lactose	22.35 & 9.9	Competition for inositol & competition for lactose	AH 3 & 1		a	Butyrate	11.9002	a
1	50% BHI w/o Dextrose + 2.5% Inositol & 2.5% Lactose	22.35 & 9.9	Competition for inositol & competition for lactose	AH 3 & 1	d		Propionate	1.85404	d
1	50% BHI w/o Dextrose + 2.5% Inositol & 2.5% Lactose	11.20 & 9.9	Competition for inositol & competition for lactose	AH 17 & 1			Acetate	0.402161
1	50% BHI w/o Dextrose + 2.5% Inositol & 2.5% Lactose	11.20 & 9.9	Competition for inositol & competition for lactose	AH 17 & 1		a	Butyrate	10.4313	a
1	50% BHI w/o Dextrose + 2.5% Inositol & 2.5% Lactose	11.20 & 9.9	Competition for inositol & competition for lactose	AH 17 & 1	cd		Propionate	2.95999	cd
1	50% BHI w/o Dextrose + 2.5% Inositol & 2.5% Lactose	13.17 & 22.35	Competition for inositol & competition for lactose	AH 14 & 3			Acetate	1.05208
1	50% BHI w/o Dextrose + 2.5% Inositol & 2.5% Lactose	13.17 & 22.35	Competition for inositol & competition for lactose	AH 14 & 3		a	Butyrate	11.5675	a
1	50% BHI w/o Dextrose + 2.5% Inositol & 2.5% Lactose	13.17 & 22.35	Competition for inositol & competition for lactose	AH 14 & 3	cd		Propionate	2.38727	cd
2	50% BHI w/o Dextrose + 2.5% Inositol & 2.5% Lactose	11.19 & 11.20	Competition for inositol & competition for lactose	AH 18 & 17			Acetate	3.87546
2	50% BHI w/o Dextrose + 2.5% Inositol & 2.5% Lactose	11.19 & 11.20	Competition for inositol & competition for lactose	AH 18 & 17		a	Butyrate	10.2478	a
2	50% BHI w/o Dextrose + 2.5% Inositol & 2.5% Lactose	11.19 & 11.20	Competition for inositol & competition for lactose	AH 18 & 17	a		Propionate	15.2252	a
2	50% BHI w/o Dextrose + 2.5% Inositol & 2.5% Lactose	11.19 & 13.17	Competition for inositol & competition for lactose	AH 18 & 14			Acetate	1.65083
2	50% BHI w/o Dextrose + 2.5% Inositol & 2.5% Lactose	11.19 & 13.17	Competition for inositol & competition for lactose	AH 18 & 14		a	Butyrate	11.8202	a
2	50% BHI w/o Dextrose + 2.5% Inositol & 2.5% Lactose	11.19 & 13.17	Competition for inositol & competition for lactose	AH 18 & 14	b		Propionate	5.60624	b
2	50% BHI w/o Dextrose + 2.5% Inositol & 2.5% Lactose	11.19 & 9.9	Competition for inositol & competition for lactose	AH 18 & 1			Acetate	1.71032
2	50% BHI w/o Dextrose + 2.5% Inositol & 2.5% Lactose	11.19 & 9.9	Competition for inositol & competition for lactose	AH 18 & 1		a	Butyrate	12.9668	a
2	50% BHI w/o Dextrose + 2.5% Inositol & 2.5% Lactose	11.19 & 9.9	Competition for inositol & competition for lactose	AH 18 & 1	bc		Propionate	4.82871	bc
2	50% BHI w/o Dextrose + 2.5% Inositol & 2.5% Lactose	11.20 & 13.17	Competition for inositol & competition for lactose	AH 17 & 14			Acetate	1.32269
2	50% BHI w/o Dextrose + 2.5% Inositol & 2.5% Lactose	11.20 & 13.17	Competition for inositol & competition for lactose	AH 17 & 14		a	Butyrate	12.2366	a
2	50% BHI w/o Dextrose + 2.5% Inositol & 2.5% Lactose	11.20 & 13.17	Competition for inositol & competition for lactose	AH 17 & 14	bcd		Propionate	3.38168	bcd
2	50% BHI w/o Dextrose + 2.5% Inositol & 2.5% Lactose	11.20 & 22.35	Competition for inositol & competition for lactose	AH 17 & 3			Acetate	1.3758
2	50% BHI w/o Dextrose + 2.5% Inositol & 2.5% Lactose	11.20 & 22.35	Competition for inositol & competition for lactose	AH 17 & 3		a	Butyrate	13.2647	a
2	50% BHI w/o Dextrose + 2.5% Inositol & 2.5% Lactose	11.20 & 22.35	Competition for inositol & competition for lactose	AH 17 & 3	b		Propionate	4.94509	b
2	50% BHI w/o Dextrose + 2.5% Inositol & 2.5% Lactose	13.2 & 13.6	Both carbohydrates not used	AH 13 & 11			Acetate	0.432128
2	50% BHI w/o Dextrose + 2.5% Inositol & 2.5% Lactose	13.2 & 13.6	Both carbohydrates not used	AH 13 & 11		b	Butyrate	4.92835	b
2	50% BHI w/o Dextrose + 2.5% Inositol & 2.5% Lactose	13.2 & 13.6	Both carbohydrates not used	AH 13 & 11	d		Propionate	0.801948	d
2	50% BHI w/o Dextrose + 2.5% Inositol & 2.5% Lactose	22.35 & 11.19	Competition for inositol & competition for lactose	AH 3 & 18			Acetate	3.94765
2	50% BHI w/o Dextrose + 2.5% Inositol & 2.5% Lactose	22.35 & 11.19	Competition for inositol & competition for lactose	AH 3 & 18		a	Butyrate	12.5948	a
2	50% BHI w/o Dextrose + 2.5% Inositol & 2.5% Lactose	22.35 & 11.19	Competition for inositol & competition for lactose	AH 3 & 18	a		Propionate	12.928	a
2	50% BHI w/o Dextrose + 2.5% Inositol & 2.5% Lactose	22.35 & 9.9	Competition for inositol & competition for lactose	AH 3 & 1			Acetate	1.27234
2	50% BHI w/o Dextrose + 2.5% Inositol & 2.5% Lactose	22.35 & 9.9	Competition for inositol & competition for lactose	AH 3 & 1		a	Butyrate	14.6835	a
2	50% BHI w/o Dextrose + 2.5% Inositol & 2.5% Lactose	22.35 & 9.9	Competition for inositol & competition for lactose	AH 3 & 1	d		Propionate	2.14111	d
2	50% BHI w/o Dextrose + 2.5% Inositol & 2.5% Lactose	11.20 & 9.9	Competition for inositol & competition for lactose	AH 17 & 1			Acetate	0.686893
2	50% BHI w/o Dextrose + 2.5% Inositol & 2.5% Lactose	11.20 & 9.9	Competition for inositol & competition for lactose	AH 17 & 1		a	Butyrate	14.57	a
2	50% BHI w/o Dextrose + 2.5% Inositol & 2.5% Lactose	11.20 & 9.9	Competition for inositol & competition for lactose	AH 17 & 1	cd		Propionate	3.27772	cd
2	50% BHI w/o Dextrose + 2.5% Inositol & 2.5% Lactose	13.17 & 9.9	Competition for inositol & competition for lactose	AH 14 & 1			Acetate	1.23317
2	50% BHI w/o Dextrose + 2.5% Inositol & 2.5% Lactose	13.17 & 9.9	Competition for inositol & competition for lactose	AH 14 & 1		a	Butyrate	13.6139	a
2	50% BHI w/o Dextrose + 2.5% Inositol & 2.5% Lactose	13.17 & 9.9	Competition for inositol & competition for lactose	AH 14 & 1	bcd		Propionate	2.62153	bcd
2	50% BHI w/o Dextrose + 2.5% Inositol & 2.5% Lactose	13.17 & 22.35	Competition for inositol & competition for lactose	AH 14 & 3			Acetate	1.32489
2	50% BHI w/o Dextrose + 2.5% Inositol & 2.5% Lactose	13.17 & 22.35	Competition for inositol & competition for lactose	AH 14 & 3		a	Butyrate	14.0077	a
2	50% BHI w/o Dextrose + 2.5% Inositol & 2.5% Lactose	13.17 & 22.35	Competition for inositol & competition for lactose	AH 14 & 3	cd		Propionate	2.59047	cd
3	50% BHI w/o Dextrose + 2.5% Inositol & 2.5% Lactose	11.19 & 11.20	Competition for inositol & competition for lactose	AH 18 & 17			Acetate	3.89404
3	50% BHI w/o Dextrose + 2.5% Inositol & 2.5% Lactose	11.19 & 11.20	Competition for inositol & competition for lactose	AH 18 & 17		a	Butyrate	11.3818	a
3	50% BHI w/o Dextrose + 2.5% Inositol & 2.5% Lactose	11.19 & 11.20	Competition for inositol & competition for lactose	AH 18 & 17	a		Propionate	17.5574	a
3	50% BHI w/o Dextrose + 2.5% Inositol & 2.5% Lactose	11.19 & 13.17	Competition for inositol & competition for lactose	AH 18 & 14			Acetate	1.56481
3	50% BHI w/o Dextrose + 2.5% Inositol & 2.5% Lactose	11.19 & 13.17	Competition for inositol & competition for lactose	AH 18 & 14		a	Butyrate	12.2444	a
3	50% BHI w/o Dextrose + 2.5% Inositol & 2.5% Lactose	11.19 & 13.17	Competition for inositol & competition for lactose	AH 18 & 14	b		Propionate	6.74808	b
3	50% BHI w/o Dextrose + 2.5% Inositol & 2.5% Lactose	11.19 & 9.9	Competition for inositol & competition for lactose	AH 18 & 1			Acetate	1.68651
3	50% BHI w/o Dextrose + 2.5% Inositol & 2.5% Lactose	11.19 & 9.9	Competition for inositol & competition for lactose	AH 18 & 1		a	Butyrate	13.9245	a
3	50% BHI w/o Dextrose + 2.5% Inositol & 2.5% Lactose	11.19 & 9.9	Competition for inositol & competition for lactose	AH 18 & 1	bc		Propionate	5.70922	bc
3	50% BHI w/o Dextrose + 2.5% Inositol & 2.5% Lactose	11.20 & 13.17	Competition for inositol & competition for lactose	AH 17 & 14			Acetate	1.00439
3	50% BHI w/o Dextrose + 2.5% Inositol & 2.5% Lactose	11.20 & 13.17	Competition for inositol & competition for lactose	AH 17 & 14		a	Butyrate	13.0531	a
3	50% BHI w/o Dextrose + 2.5% Inositol & 2.5% Lactose	11.20 & 13.17	Competition for inositol & competition for lactose	AH 17 & 14	bcd		Propionate	3.79853	bcd
3	50% BHI w/o Dextrose + 2.5% Inositol & 2.5% Lactose	11.20 & 22.35	Competition for inositol & competition for lactose	AH 17 & 3			Acetate	1.13613
3	50% BHI w/o Dextrose + 2.5% Inositol & 2.5% Lactose	11.20 & 22.35	Competition for inositol & competition for lactose	AH 17 & 3		a	Butyrate	15.8602	a
3	50% BHI w/o Dextrose + 2.5% Inositol & 2.5% Lactose	11.20 & 22.35	Competition for inositol & competition for lactose	AH 17 & 3	b		Propionate	5.80008	b
3	50% BHI w/o Dextrose + 2.5% Inositol & 2.5% Lactose	13.2 & 13.6	Both carbohydrates not used	AH 13 & 11			Acetate	0.993257
3	50% BHI w/o Dextrose + 2.5% Inositol & 2.5% Lactose	13.2 & 13.6	Both carbohydrates not used	AH 13 & 11		b	Butyrate	7.37336	b
3	50% BHI w/o Dextrose + 2.5% Inositol & 2.5% Lactose	13.2 & 13.6	Both carbohydrates not used	AH 13 & 11	d		Propionate	2.72158	d
3	50% BHI w/o Dextrose + 2.5% Inositol & 2.5% Lactose	22.35 & 11.19	Competition for inositol & competition for lactose	AH 3 & 18			Acetate	3.14388
3	50% BHI w/o Dextrose + 2.5% Inositol & 2.5% Lactose	22.35 & 11.19	Competition for inositol & competition for lactose	AH 3 & 18		a	Butyrate	14.1951	a
3	50% BHI w/o Dextrose + 2.5% Inositol & 2.5% Lactose	22.35 & 11.19	Competition for inositol & competition for lactose	AH 3 & 18	a		Propionate	15.4334	a
3	50% BHI w/o Dextrose + 2.5% Inositol & 2.5% Lactose	22.35 & 9.9	Competition for inositol & competition for lactose	AH 3 & 1			Acetate	0.759597
3	50% BHI w/o Dextrose + 2.5% Inositol & 2.5% Lactose	22.35 & 9.9	Competition for inositol & competition for lactose	AH 3 & 1		a	Butyrate	11.8859	a
3	50% BHI w/o Dextrose + 2.5% Inositol & 2.5% Lactose	22.35 & 9.9	Competition for inositol & competition for lactose	AH 3 & 1	d		Propionate	2.05464	d
3	50% BHI w/o Dextrose + 2.5% Inositol & 2.5% Lactose	11.20 & 9.9	Competition for inositol & competition for lactose	AH 17 & 1			Acetate	0.321348
3	50% BHI w/o Dextrose + 2.5% Inositol & 2.5% Lactose	11.20 & 9.9	Competition for inositol & competition for lactose	AH 17 & 1		a	Butyrate	9.96206	a
3	50% BHI w/o Dextrose + 2.5% Inositol & 2.5% Lactose	11.20 & 9.9	Competition for inositol & competition for lactose	AH 17 & 1	cd		Propionate	1.98404	cd
3	50% BHI w/o Dextrose + 2.5% Inositol & 2.5% Lactose	13.17 & 9.9	Competition for inositol & competition for lactose	AH 14 & 1			Acetate	0.790355
3	50% BHI w/o Dextrose + 2.5% Inositol & 2.5% Lactose	13.17 & 9.9	Competition for inositol & competition for lactose	AH 14 & 1		a	Butyrate	12.7457	a
3	50% BHI w/o Dextrose + 2.5% Inositol & 2.5% Lactose	13.17 & 9.9	Competition for inositol & competition for lactose	AH 14 & 1	bcd		Propionate	2.36604	bcd
3	50% BHI w/o Dextrose + 2.5% Inositol & 2.5% Lactose	13.17 & 22.35	Competition for inositol & competition for lactose	AH 14 & 3			Acetate	0.898513
3	50% BHI w/o Dextrose + 2.5% Inositol & 2.5% Lactose	13.17 & 22.35	Competition for inositol & competition for lactose	AH 14 & 3		a	Butyrate	13.0897	a
3	50% BHI w/o Dextrose + 2.5% Inositol & 2.5% Lactose	13.17 & 22.35	Competition for inositol & competition for lactose	AH 14 & 3	cd		Propionate	2.38278	cd
3	50% BHI w/o Dextrose + 2.5% Inositol & 2.5% Lactose	22.35 & 11.19	Competition for inositol & competition for lactose	AH 3 & 18			Acetate	3.76299
3	50% BHI w/o Dextrose + 2.5% Inositol & 2.5% Lactose	22.35 & 11.19	Competition for inositol & competition for lactose	AH 3 & 18		a	Butyrate	11.6599	a
3	50% BHI w/o Dextrose + 2.5% Inositol & 2.5% Lactose	22.35 & 11.19	Competition for inositol & competition for lactose	AH 3 & 18	a		Propionate	13.2276	a
3	50% BHI w/o Dextrose + 2.5% Inositol & 2.5% Lactose	13.17 & 9.9	Competition for inositol & competition for lactose	AH 14 & 1			Acetate	1.51343
3	50% BHI w/o Dextrose + 2.5% Inositol & 2.5% Lactose	13.17 & 9.9	Competition for inositol & competition for lactose	AH 14 & 1		a	Butyrate	12.1679	a
3	50% BHI w/o Dextrose + 2.5% Inositol & 2.5% Lactose	13.17 & 9.9	Competition for inositol & competition for lactose	AH 14 & 1	bcd		Propionate	4.45758	bcd
1	50% BHI w/o Dextrose + 2.5% Inositol & 2.5% Trehalose	11.19 & 9.9	Competition for inositol only	AH 18 & 1			Acetate	4.11032
1	50% BHI w/o Dextrose + 2.5% Inositol & 2.5% Trehalose	11.19 & 9.9	Competition for inositol only	AH 18 & 1		cde	Butyrate	1.69706	cde
1	50% BHI w/o Dextrose + 2.5% Inositol & 2.5% Trehalose	11.19 & 9.9	Competition for inositol only	AH 18 & 1	a		Propionate	19.4358	a
1	50% BHI w/o Dextrose + 2.5% Inositol & 2.5% Trehalose	13.2 & 13.6	Competition for trehalose only	AH 13 & 11			Acetate	1.39012
1	50% BHI w/o Dextrose + 2.5% Inositol & 2.5% Trehalose	13.2 & 13.6	Competition for trehalose only	AH 13 & 11		a	Butyrate	19.5347	a
1	50% BHI w/o Dextrose + 2.5% Inositol & 2.5% Trehalose	13.2 & 13.6	Competition for trehalose only	AH 13 & 11	c		Propionate	0.184761	c
2	50% BHI w/o Dextrose + 2.5% Inositol & 2.5% Trehalose	11.19 & 9.9	Competition for inositol only	AH 18 & 1			Acetate	3.73815
2	50% BHI w/o Dextrose + 2.5% Inositol & 2.5% Trehalose	11.19 & 9.9	Competition for inositol only	AH 18 & 1		cde	Butyrate	1.49879	cde
2	50% BHI w/o Dextrose + 2.5% Inositol & 2.5% Trehalose	11.19 & 9.9	Competition for inositol only	AH 18 & 1	a		Propionate	18.9149	a
2	50% BHI w/o Dextrose + 2.5% Inositol & 2.5% Trehalose	13.2 & 13.6	Competition for trehalose only	AH 13 & 11			Acetate	0.985637
2	50% BHI w/o Dextrose + 2.5% Inositol & 2.5% Trehalose	13.2 & 13.6	Competition for trehalose only	AH 13 & 11		a	Butyrate	18.1963	a
2	50% BHI w/o Dextrose + 2.5% Inositol & 2.5% Trehalose	13.2 & 13.6	Competition for trehalose only	AH 13 & 11	c		Propionate	0.152751	c
3	50% BHI w/o Dextrose + 2.5% Inositol & 2.5% Trehalose	11.19 & 9.9	Competition for inositol only	AH 18 & 1			Acetate	3.85051
3	50% BHI w/o Dextrose + 2.5% Inositol & 2.5% Trehalose	11.19 & 9.9	Competition for inositol only	AH 18 & 1		cde	Butyrate	1.9554	cde
3	50% BHI w/o Dextrose + 2.5% Inositol & 2.5% Trehalose	11.19 & 9.9	Competition for inositol only	AH 18 & 1	a		Propionate	17.9024	a
3	50% BHI w/o Dextrose + 2.5% Inositol & 2.5% Trehalose	13.2 & 13.6	Competition for trehalose only	AH 13 & 11			Acetate	1.54035
3	50% BHI w/o Dextrose + 2.5% Inositol & 2.5% Trehalose	13.2 & 13.6	Competition for trehalose only	AH 13 & 11		a	Butyrate	18.8235	a
3	50% BHI w/o Dextrose + 2.5% Inositol & 2.5% Trehalose	13.2 & 13.6	Competition for trehalose only	AH 13 & 11	c		Propionate	0.207371	c
1	50% BHI w/o Dextrose + 2.5% Inositol & 2.5% Trehalose	11.19 & 11.20	Competition for inositol only	AH 18 & 17			Acetate	3.64825
1	50% BHI w/o Dextrose + 2.5% Inositol & 2.5% Trehalose	11.19 & 11.20	Competition for inositol only	AH 18 & 17		b	Butyrate	4.4392	b
1	50% BHI w/o Dextrose + 2.5% Inositol & 2.5% Trehalose	11.19 & 11.20	Competition for inositol only	AH 18 & 17	a		Propionate	21.4937	a
1	50% BHI w/o Dextrose + 2.5% Inositol & 2.5% Trehalose	11.19 & 13.17	Competition for inositol only	AH 18 & 14			Acetate	3.01554
1	50% BHI w/o Dextrose + 2.5% Inositol & 2.5% Trehalose	11.19 & 13.17	Competition for inositol only	AH 18 & 14		cd	Butyrate	2.77752	cd
1	50% BHI w/o Dextrose + 2.5% Inositol & 2.5% Trehalose	11.19 & 13.17	Competition for inositol only	AH 18 & 14	ab		Propionate	19.6929	ab
1	50% BHI w/o Dextrose + 2.5% Inositol & 2.5% Trehalose	11.20 & 13.17	Competition for inositol only	AH 17 & 14			Acetate	2.89552
1	50% BHI w/o Dextrose + 2.5% Inositol & 2.5% Trehalose	11.20 & 13.17	Competition for inositol only	AH 17 & 14		c	Butyrate	2.92774	c
1	50% BHI w/o Dextrose + 2.5% Inositol & 2.5% Trehalose	11.20 & 13.17	Competition for inositol only	AH 17 & 14	ab		Propionate	19.1174	ab
2	50% BHI w/o Dextrose + 2.5% Inositol & 2.5% Trehalose	11.19 & 11.20	Competition for inositol only	AH 18 & 17			Acetate	3.32692
2	50% BHI w/o Dextrose + 2.5% Inositol & 2.5% Trehalose	11.19 & 11.20	Competition for inositol only	AH 18 & 17		b	Butyrate	3.90623	b
2	50% BHI w/o Dextrose + 2.5% Inositol & 2.5% Trehalose	11.19 & 11.20	Competition for inositol only	AH 18 & 17	a		Propionate	19.0458	a
2	50% BHI w/o Dextrose + 2.5% Inositol & 2.5% Trehalose	11.19 & 13.17	Competition for inositol only	AH 18 & 14			Acetate	2.71827
2	50% BHI w/o Dextrose + 2.5% Inositol & 2.5% Trehalose	11.19 & 13.17	Competition for inositol only	AH 18 & 14		cd	Butyrate	2.15947	cd
2	50% BHI w/o Dextrose + 2.5% Inositol & 2.5% Trehalose	11.19 & 13.17	Competition for inositol only	AH 18 & 14	ab		Propionate	15.8421	ab
3	50% BHI w/o Dextrose + 2.5% Inositol & 2.5% Trehalose	11.19 & 11.20	Competition for inositol only	AH 18 & 17			Acetate	0.292071
3	50% BHI w/o Dextrose + 2.5% Inositol & 2.5% Trehalose	11.19 & 11.20	Competition for inositol only	AH 18 & 17		b	Butyrate	3.24306	b
3	50% BHI w/o Dextrose + 2.5% Inositol & 2.5% Trehalose	11.19 & 11.20	Competition for inositol only	AH 18 & 17	a		Propionate	17.8341	a
3	50% BHI w/o Dextrose + 2.5% Inositol & 2.5% Trehalose	11.19 & 13.17	Competition for inositol only	AH 18 & 14			Acetate	0.288827
3	50% BHI w/o Dextrose + 2.5% Inositol & 2.5% Trehalose	11.19 & 13.17	Competition for inositol only	AH 18 & 14		cd	Butyrate	2.52142	cd
3	50% BHI w/o Dextrose + 2.5% Inositol & 2.5% Trehalose	11.19 & 13.17	Competition for inositol only	AH 18 & 14	ab		Propionate	16.8201	ab
3	50% BHI w/o Dextrose + 2.5% Inositol & 2.5% Trehalose	11.20 & 13.17	Competition for inositol only	AH 17 & 14			Acetate	0.244336
3	50% BHI w/o Dextrose + 2.5% Inositol & 2.5% Trehalose	11.20 & 13.17	Competition for inositol only	AH 17 & 14		c	Butyrate	2.70505	c
3	50% BHI w/o Dextrose + 2.5% Inositol & 2.5% Trehalose	11.20 & 13.17	Competition for inositol only	AH 17 & 14	ab		Propionate	14.321	ab
2	50% BHI w/o Dextrose + 2.5% Inositol & 2.5% Trehalose	11.20 & 13.17	Competition for inositol only	AH 17 & 14			Acetate	2.65048
2	50% BHI w/o Dextrose + 2.5% Inositol & 2.5% Trehalose	11.20 & 13.17	Competition for inositol only	AH 17 & 14		c	Butyrate	2.5724	c
2	50% BHI w/o Dextrose + 2.5% Inositol & 2.5% Trehalose	11.20 & 13.17	Competition for inositol only	AH 17 & 14	ab		Propionate	15.2473	ab
1	50% BHI w/o Dextrose + 2.5% Inositol & 2.5% Trehalose	11.20 & 9.9	Competition for inositol only	AH 17 & 1			Acetate	3.51345
1	50% BHI w/o Dextrose + 2.5% Inositol & 2.5% Trehalose	11.20 & 9.9	Competition for inositol only	AH 17 & 1		e	Butyrate	1.56963	e
1	50% BHI w/o Dextrose + 2.5% Inositol & 2.5% Trehalose	11.20 & 9.9	Competition for inositol only	AH 17 & 1	b		Propionate	14.6821	b
1	50% BHI w/o Dextrose + 2.5% Inositol & 2.5% Trehalose	13.17 & 9.9	Competition for inositol only	AH 14 & 1			Acetate	3.38023
1	50% BHI w/o Dextrose + 2.5% Inositol & 2.5% Trehalose	13.17 & 9.9	Competition for inositol only	AH 14 & 1		de	Butyrate	1.40323	de
1	50% BHI w/o Dextrose + 2.5% Inositol & 2.5% Trehalose	13.17 & 9.9	Competition for inositol only	AH 14 & 1	b		Propionate	14.5691	b
2	50% BHI w/o Dextrose + 2.5% Inositol & 2.5% Trehalose	11.20 & 9.9	Competition for inositol only	AH 17 & 1			Acetate	3.56294
2	50% BHI w/o Dextrose + 2.5% Inositol & 2.5% Trehalose	11.20 & 9.9	Competition for inositol only	AH 17 & 1		e	Butyrate	1.35881	e
2	50% BHI w/o Dextrose + 2.5% Inositol & 2.5% Trehalose	11.20 & 9.9	Competition for inositol only	AH 17 & 1	b		Propionate	14.8388	b
2	50% BHI w/o Dextrose + 2.5% Inositol & 2.5% Trehalose	13.17 & 9.9	Competition for inositol only	AH 14 & 1			Acetate	3.40365
2	50% BHI w/o Dextrose + 2.5% Inositol & 2.5% Trehalose	13.17 & 9.9	Competition for inositol only	AH 14 & 1		de	Butyrate	1.55151	de
2	50% BHI w/o Dextrose + 2.5% Inositol & 2.5% Trehalose	13.17 & 9.9	Competition for inositol only	AH 14 & 1	b		Propionate	14.5176	b
3	50% BHI w/o Dextrose + 2.5% Inositol & 2.5% Trehalose	11.20 & 9.9	Competition for inositol only	AH 17 & 1			Acetate	3.37357
3	50% BHI w/o Dextrose + 2.5% Inositol & 2.5% Trehalose	11.20 & 9.9	Competition for inositol only	AH 17 & 1		e	Butyrate	1.35065	e
3	50% BHI w/o Dextrose + 2.5% Inositol & 2.5% Trehalose	11.20 & 9.9	Competition for inositol only	AH 17 & 1	b		Propionate	14.2497	b
3	50% BHI w/o Dextrose + 2.5% Inositol & 2.5% Trehalose	13.17 & 9.9	Competition for inositol only	AH 14 & 1			Acetate	3.37566
3	50% BHI w/o Dextrose + 2.5% Inositol & 2.5% Trehalose	13.17 & 9.9	Competition for inositol only	AH 14 & 1		de	Butyrate	1.46672	de
3	50% BHI w/o Dextrose + 2.5% Inositol & 2.5% Trehalose	13.17 & 9.9	Competition for inositol only	AH 14 & 1	b		Propionate	14.5696	b
1	50% BHI w/o Dextrose + 2.5% Inositol & 2.5% Trehalose	11.19 & 13.2	Both carbohydrates used by one isolate	AH 18 & 13			Acetate	1.12084
1	50% BHI w/o Dextrose + 2.5% Inositol & 2.5% Trehalose	11.19 & 13.2	Both carbohydrates used by one isolate	AH 18 & 13		a	Butyrate	16.8192	a
1	50% BHI w/o Dextrose + 2.5% Inositol & 2.5% Trehalose	11.19 & 13.2	Both carbohydrates used by one isolate	AH 18 & 13	cd		Propionate	3.09586	cd
1	50% BHI w/o Dextrose + 2.5% Inositol & 2.5% Trehalose	11.19 & 13.6	Both carbohydrates used by one isolate	AH 18 & 11			Acetate	1.43262
1	50% BHI w/o Dextrose + 2.5% Inositol & 2.5% Trehalose	11.19 & 13.6	Both carbohydrates used by one isolate	AH 18 & 11		ab	Butyrate	16.8361	ab
1	50% BHI w/o Dextrose + 2.5% Inositol & 2.5% Trehalose	11.19 & 13.6	Both carbohydrates used by one isolate	AH 18 & 11	d		Propionate	2.53292	d
1	50% BHI w/o Dextrose + 2.5% Inositol & 2.5% Trehalose	13.2 & 9.9	Both carbohydrates used by one isolate	AH 13 & 1			Acetate	3.98976
1	50% BHI w/o Dextrose + 2.5% Inositol & 2.5% Trehalose	13.2 & 9.9	Both carbohydrates used by one isolate	AH 13 & 1		c	Butyrate	13.3795	c
1	50% BHI w/o Dextrose + 2.5% Inositol & 2.5% Trehalose	13.2 & 9.9	Both carbohydrates used by one isolate	AH 13 & 1	a		Propionate	15.8872	a
1	50% BHI w/o Dextrose + 2.5% Inositol & 2.5% Trehalose	13.6 & 9.9	Both carbohydrates used by one isolate	AH 11 & 1			Acetate	3.68966
1	50% BHI w/o Dextrose + 2.5% Inositol & 2.5% Trehalose	13.6 & 9.9	Both carbohydrates used by one isolate	AH 11 & 1		abc	Butyrate	14.7312	abc
1	50% BHI w/o Dextrose + 2.5% Inositol & 2.5% Trehalose	13.6 & 9.9	Both carbohydrates used by one isolate	AH 11 & 1	b		Propionate	10.5133	b
2	50% BHI w/o Dextrose + 2.5% Inositol & 2.5% Trehalose	11.19 & 13.2	Both carbohydrates used by one isolate	AH 18 & 13			Acetate	0.832739
2	50% BHI w/o Dextrose + 2.5% Inositol & 2.5% Trehalose	11.19 & 13.2	Both carbohydrates used by one isolate	AH 18 & 13		a	Butyrate	15.5246	a
2	50% BHI w/o Dextrose + 2.5% Inositol & 2.5% Trehalose	11.19 & 13.2	Both carbohydrates used by one isolate	AH 18 & 13	cd		Propionate	3.28978	cd
2	50% BHI w/o Dextrose + 2.5% Inositol & 2.5% Trehalose	11.19 & 13.6	Both carbohydrates used by one isolate	AH 18 & 11			Acetate	1.16577
2	50% BHI w/o Dextrose + 2.5% Inositol & 2.5% Trehalose	11.19 & 13.6	Both carbohydrates used by one isolate	AH 18 & 11		ab	Butyrate	15.1848	ab
2	50% BHI w/o Dextrose + 2.5% Inositol & 2.5% Trehalose	11.19 & 13.6	Both carbohydrates used by one isolate	AH 18 & 11	d		Propionate	3.92545	d
2	50% BHI w/o Dextrose + 2.5% Inositol & 2.5% Trehalose	13.2 & 9.9	Both carbohydrates used by one isolate	AH 13 & 1			Acetate	3.7234
2	50% BHI w/o Dextrose + 2.5% Inositol & 2.5% Trehalose	13.2 & 9.9	Both carbohydrates used by one isolate	AH 13 & 1		c	Butyrate	12.2084	c
2	50% BHI w/o Dextrose + 2.5% Inositol & 2.5% Trehalose	13.2 & 9.9	Both carbohydrates used by one isolate	AH 13 & 1	a		Propionate	13.7309	a
2	50% BHI w/o Dextrose + 2.5% Inositol & 2.5% Trehalose	13.6 & 9.9	Both carbohydrates used by one isolate	AH 11 & 1			Acetate	2.39148
2	50% BHI w/o Dextrose + 2.5% Inositol & 2.5% Trehalose	13.6 & 9.9	Both carbohydrates used by one isolate	AH 11 & 1		abc	Butyrate	12.9295	abc
2	50% BHI w/o Dextrose + 2.5% Inositol & 2.5% Trehalose	13.6 & 9.9	Both carbohydrates used by one isolate	AH 11 & 1	b		Propionate	9.1869	b
3	50% BHI w/o Dextrose + 2.5% Inositol & 2.5% Trehalose	11.19 & 13.2	Both carbohydrates used by one isolate	AH 18 & 13			Acetate	1.07047
3	50% BHI w/o Dextrose + 2.5% Inositol & 2.5% Trehalose	11.19 & 13.2	Both carbohydrates used by one isolate	AH 18 & 13		a	Butyrate	16.0071	a
3	50% BHI w/o Dextrose + 2.5% Inositol & 2.5% Trehalose	11.19 & 13.2	Both carbohydrates used by one isolate	AH 18 & 13	cd		Propionate	4.90114	cd
3	50% BHI w/o Dextrose + 2.5% Inositol & 2.5% Trehalose	11.19 & 13.6	Both carbohydrates used by one isolate	AH 18 & 11			Acetate	1.17124
3	50% BHI w/o Dextrose + 2.5% Inositol & 2.5% Trehalose	11.19 & 13.6	Both carbohydrates used by one isolate	AH 18 & 11		ab	Butyrate	15.3489	ab
3	50% BHI w/o Dextrose + 2.5% Inositol & 2.5% Trehalose	11.19 & 13.6	Both carbohydrates used by one isolate	AH 18 & 11	d		Propionate	3.2592	d
3	50% BHI w/o Dextrose + 2.5% Inositol & 2.5% Trehalose	13.2 & 9.9	Both carbohydrates used by one isolate	AH 13 & 1			Acetate	4.55765
3	50% BHI w/o Dextrose + 2.5% Inositol & 2.5% Trehalose	13.2 & 9.9	Both carbohydrates used by one isolate	AH 13 & 1		c	Butyrate	9.79586	c
3	50% BHI w/o Dextrose + 2.5% Inositol & 2.5% Trehalose	13.2 & 9.9	Both carbohydrates used by one isolate	AH 13 & 1	a		Propionate	16.2652	a
3	50% BHI w/o Dextrose + 2.5% Inositol & 2.5% Trehalose	13.6 & 9.9	Both carbohydrates used by one isolate	AH 11 & 1			Acetate	2.43334
3	50% BHI w/o Dextrose + 2.5% Inositol & 2.5% Trehalose	13.6 & 9.9	Both carbohydrates used by one isolate	AH 11 & 1		abc	Butyrate	14.7063	abc
3	50% BHI w/o Dextrose + 2.5% Inositol & 2.5% Trehalose	13.6 & 9.9	Both carbohydrates used by one isolate	AH 11 & 1	b		Propionate	7.21169	b
1	50% BHI w/o Dextrose + 2.5% Inositol & 2.5% Trehalose	11.20 & 13.6	Both carbohydrates used by one isolate	AH 17 & 11			Acetate	1.08171
1	50% BHI w/o Dextrose + 2.5% Inositol & 2.5% Trehalose	11.20 & 13.6	Both carbohydrates used by one isolate	AH 17 & 11		abc	Butyrate	15.0458	abc
1	50% BHI w/o Dextrose + 2.5% Inositol & 2.5% Trehalose	11.20 & 13.6	Both carbohydrates used by one isolate	AH 17 & 11	d		Propionate	1.89314	d
1	50% BHI w/o Dextrose + 2.5% Inositol & 2.5% Trehalose	13.17 & 13.6	Both carbohydrates used by one isolate	AH 14 & 11			Acetate	1.57338
1	50% BHI w/o Dextrose + 2.5% Inositol & 2.5% Trehalose	13.17 & 13.6	Both carbohydrates used by one isolate	AH 14 & 11		bc	Butyrate	13.7398	bc
1	50% BHI w/o Dextrose + 2.5% Inositol & 2.5% Trehalose	13.17 & 13.6	Both carbohydrates used by one isolate	AH 14 & 11	bc		Propionate	8.73894	bc
2	50% BHI w/o Dextrose + 2.5% Inositol & 2.5% Trehalose	11.20 & 13.6	Both carbohydrates used by one isolate	AH 17 & 11			Acetate	1.03031
2	50% BHI w/o Dextrose + 2.5% Inositol & 2.5% Trehalose	11.20 & 13.6	Both carbohydrates used by one isolate	AH 17 & 11		abc	Butyrate	13.0851	abc
2	50% BHI w/o Dextrose + 2.5% Inositol & 2.5% Trehalose	11.20 & 13.6	Both carbohydrates used by one isolate	AH 17 & 11	d		Propionate	3.97611	d
3	50% BHI w/o Dextrose + 2.5% Inositol & 2.5% Trehalose	11.20 & 13.6	Both carbohydrates used by one isolate	AH 17 & 11			Acetate	0.985134
3	50% BHI w/o Dextrose + 2.5% Inositol & 2.5% Trehalose	11.20 & 13.6	Both carbohydrates used by one isolate	AH 17 & 11		abc	Butyrate	14.3616	abc
3	50% BHI w/o Dextrose + 2.5% Inositol & 2.5% Trehalose	11.20 & 13.6	Both carbohydrates used by one isolate	AH 17 & 11	d		Propionate	2.23952	d
3	50% BHI w/o Dextrose + 2.5% Inositol & 2.5% Trehalose	13.17 & 13.6	Both carbohydrates used by one isolate	AH 14 & 11			Acetate	1.16425
3	50% BHI w/o Dextrose + 2.5% Inositol & 2.5% Trehalose	13.17 & 13.6	Both carbohydrates used by one isolate	AH 14 & 11		bc	Butyrate	13.723	bc
3	50% BHI w/o Dextrose + 2.5% Inositol & 2.5% Trehalose	13.17 & 13.6	Both carbohydrates used by one isolate	AH 14 & 11	bc		Propionate	4.6429	bc
2	50% BHI w/o Dextrose + 2.5% Inositol & 2.5% Trehalose	13.17 & 13.6	Both carbohydrates used by one isolate	AH 14 & 11			Acetate	1.536
2	50% BHI w/o Dextrose + 2.5% Inositol & 2.5% Trehalose	13.17 & 13.6	Both carbohydrates used by one isolate	AH 14 & 11		bc	Butyrate	11.6564	bc
2	50% BHI w/o Dextrose + 2.5% Inositol & 2.5% Trehalose	13.17 & 13.6	Both carbohydrates used by one isolate	AH 14 & 11	bc		Propionate	9.88531	bc
1	50% BHI w/o Dextrose + 2.5% Inositol & 2.5% Trehalose	13.2 & 13.17	Both carbohydrates used by one isolate	AH 13 & 14			Acetate	0.982731
1	50% BHI w/o Dextrose + 2.5% Inositol & 2.5% Trehalose	13.2 & 13.17	Both carbohydrates used by one isolate	AH 13 & 14		a	Butyrate	16.4228	a
1	50% BHI w/o Dextrose + 2.5% Inositol & 2.5% Trehalose	13.2 & 13.17	Both carbohydrates used by one isolate	AH 13 & 14	cd		Propionate	4.46411	cd
1	50% BHI w/o Dextrose + 2.5% Inositol & 2.5% Trehalose	13.2 & 11.20	Both carbohydrates used by one isolate	AH 13 & 17			Acetate	1.01282
1	50% BHI w/o Dextrose + 2.5% Inositol & 2.5% Trehalose	13.2 & 11.20	Both carbohydrates used by one isolate	AH 13 & 17		a	Butyrate	16.2437	a
1	50% BHI w/o Dextrose + 2.5% Inositol & 2.5% Trehalose	13.2 & 11.20	Both carbohydrates used by one isolate	AH 13 & 17	d		Propionate	3.20747	d
2	50% BHI w/o Dextrose + 2.5% Inositol & 2.5% Trehalose	13.2 & 13.17	Both carbohydrates used by one isolate	AH 13 & 14			Acetate	0.999683
2	50% BHI w/o Dextrose + 2.5% Inositol & 2.5% Trehalose	13.2 & 13.17	Both carbohydrates used by one isolate	AH 13 & 14		a	Butyrate	16.2648	a
2	50% BHI w/o Dextrose + 2.5% Inositol & 2.5% Trehalose	13.2 & 13.17	Both carbohydrates used by one isolate	AH 13 & 14	cd		Propionate	4.99896	cd
2	50% BHI w/o Dextrose + 2.5% Inositol & 2.5% Trehalose	13.2 & 11.20	Both carbohydrates used by one isolate	AH 13 & 17			Acetate	0.789279
2	50% BHI w/o Dextrose + 2.5% Inositol & 2.5% Trehalose	13.2 & 11.20	Both carbohydrates used by one isolate	AH 13 & 17		a	Butyrate	17.4391	a
2	50% BHI w/o Dextrose + 2.5% Inositol & 2.5% Trehalose	13.2 & 11.20	Both carbohydrates used by one isolate	AH 13 & 17	d		Propionate	1.80091	d
3	50% BHI w/o Dextrose + 2.5% Inositol & 2.5% Trehalose	13.2 & 13.17	Both carbohydrates used by one isolate	AH 13 & 14			Acetate	0.701578
3	50% BHI w/o Dextrose + 2.5% Inositol & 2.5% Trehalose	13.2 & 13.17	Both carbohydrates used by one isolate	AH 13 & 14		a	Butyrate	16.0837	a
3	50% BHI w/o Dextrose + 2.5% Inositol & 2.5% Trehalose	13.2 & 13.17	Both carbohydrates used by one isolate	AH 13 & 14	cd		Propionate	4.87377	cd
3	50% BHI w/o Dextrose + 2.5% Inositol & 2.5% Trehalose	13.2 & 11.20	Both carbohydrates used by one isolate	AH 13 & 17			Acetate	0.658812
3	50% BHI w/o Dextrose + 2.5% Inositol & 2.5% Trehalose	13.2 & 11.20	Both carbohydrates used by one isolate	AH 13 & 17		a	Butyrate	17.4708	a
3	50% BHI w/o Dextrose + 2.5% Inositol & 2.5% Trehalose	13.2 & 11.20	Both carbohydrates used by one isolate	AH 13 & 17	d		Propionate	1.29903	d
1	50% BHI w/o Dextrose + 2.5% Inositol & 2.5% Trehalose	22.35 & 11.19	One isolate for trehalose & competition for inositol	AH 3 & 18			Acetate	4.66973
1	50% BHI w/o Dextrose + 2.5% Inositol & 2.5% Trehalose	22.35 & 11.19	One isolate for trehalose & competition for inositol	AH 3 & 18		a	Butyrate	7.72229	a
1	50% BHI w/o Dextrose + 2.5% Inositol & 2.5% Trehalose	22.35 & 11.19	One isolate for trehalose & competition for inositol	AH 3 & 18	a		Propionate	15.2774	a
1	50% BHI w/o Dextrose + 2.5% Inositol & 2.5% Trehalose	22.35 & 13.2	One isolate for inositol & competition for trehalose	AH 3 & 13			Acetate	0.919528
1	50% BHI w/o Dextrose + 2.5% Inositol & 2.5% Trehalose	22.35 & 13.2	One isolate for inositol & competition for trehalose	AH 3 & 13		a	Butyrate	17.5287	a
1	50% BHI w/o Dextrose + 2.5% Inositol & 2.5% Trehalose	22.35 & 13.2	One isolate for inositol & competition for trehalose	AH 3 & 13	b		Propionate	0.336731	b
1	50% BHI w/o Dextrose + 2.5% Inositol & 2.5% Trehalose	22.35 & 9.9	One isolate for trehalose & competition for inositol	AH 3 & 1			Acetate	5.02815
1	50% BHI w/o Dextrose + 2.5% Inositol & 2.5% Trehalose	22.35 & 9.9	One isolate for trehalose & competition for inositol	AH 3 & 1		b	Butyrate	2.84293	b
1	50% BHI w/o Dextrose + 2.5% Inositol & 2.5% Trehalose	22.35 & 9.9	One isolate for trehalose & competition for inositol	AH 3 & 1	a		Propionate	18.2114	a
1	50% BHI w/o Dextrose + 2.5% Inositol & 2.5% Trehalose	22.35 & 13.6	One isolate for inositol & competition for trehalose	AH 3 & 11			Acetate	1.87434
1	50% BHI w/o Dextrose + 2.5% Inositol & 2.5% Trehalose	22.35 & 13.6	One isolate for inositol & competition for trehalose	AH 3 & 11		a	Butyrate	18.3325	a
1	50% BHI w/o Dextrose + 2.5% Inositol & 2.5% Trehalose	22.35 & 13.6	One isolate for inositol & competition for trehalose	AH 3 & 11	b		Propionate	1.66229	b
2	50% BHI w/o Dextrose + 2.5% Inositol & 2.5% Trehalose	22.35 & 11.19	One isolate for trehalose & competition for inositol	AH 3 & 18			Acetate	1.05785
2	50% BHI w/o Dextrose + 2.5% Inositol & 2.5% Trehalose	22.35 & 11.19	One isolate for trehalose & competition for inositol	AH 3 & 18		a	Butyrate	14.507	a
2	50% BHI w/o Dextrose + 2.5% Inositol & 2.5% Trehalose	22.35 & 11.19	One isolate for trehalose & competition for inositol	AH 3 & 18	a		Propionate	10.3208	a
2	50% BHI w/o Dextrose + 2.5% Inositol & 2.5% Trehalose	22.35 & 13.2	One isolate for inositol & competition for trehalose	AH 3 & 13			Acetate	0.403744
2	50% BHI w/o Dextrose + 2.5% Inositol & 2.5% Trehalose	22.35 & 13.2	One isolate for inositol & competition for trehalose	AH 3 & 13		a	Butyrate	15.1964	a
2	50% BHI w/o Dextrose + 2.5% Inositol & 2.5% Trehalose	22.35 & 13.2	One isolate for inositol & competition for trehalose	AH 3 & 13	b		Propionate	0.402285	b
2	50% BHI w/o Dextrose + 2.5% Inositol & 2.5% Trehalose	22.35 & 13.6	One isolate for inositol & competition for trehalose	AH 3 & 11			Acetate	0.732991
2	50% BHI w/o Dextrose + 2.5% Inositol & 2.5% Trehalose	22.35 & 13.6	One isolate for inositol & competition for trehalose	AH 3 & 11		a	Butyrate	16.4404	a
2	50% BHI w/o Dextrose + 2.5% Inositol & 2.5% Trehalose	22.35 & 13.6	One isolate for inositol & competition for trehalose	AH 3 & 11	b		Propionate	0.925897	b
2	50% BHI w/o Dextrose + 2.5% Inositol & 2.5% Trehalose	22.35 & 9.9	One isolate for trehalose & competition for inositol	AH 3 & 1			Acetate	3.15306
2	50% BHI w/o Dextrose + 2.5% Inositol & 2.5% Trehalose	22.35 & 9.9	One isolate for trehalose & competition for inositol	AH 3 & 1		b	Butyrate	6.1865	b
2	50% BHI w/o Dextrose + 2.5% Inositol & 2.5% Trehalose	22.35 & 9.9	One isolate for trehalose & competition for inositol	AH 3 & 1	a		Propionate	15.8443	a
3	50% BHI w/o Dextrose + 2.5% Inositol & 2.5% Trehalose	22.35 & 11.19	One isolate for trehalose & competition for inositol	AH 3 & 18			Acetate	1.35198
3	50% BHI w/o Dextrose + 2.5% Inositol & 2.5% Trehalose	22.35 & 11.19	One isolate for trehalose & competition for inositol	AH 3 & 18		a	Butyrate	15.5157	a
3	50% BHI w/o Dextrose + 2.5% Inositol & 2.5% Trehalose	22.35 & 11.19	One isolate for trehalose & competition for inositol	AH 3 & 18	a		Propionate	13.6728	a
3	50% BHI w/o Dextrose + 2.5% Inositol & 2.5% Trehalose	22.35 & 13.2	One isolate for inositol & competition for trehalose	AH 3 & 13			Acetate	0.634575
3	50% BHI w/o Dextrose + 2.5% Inositol & 2.5% Trehalose	22.35 & 13.2	One isolate for inositol & competition for trehalose	AH 3 & 13		a	Butyrate	16.5498	a
3	50% BHI w/o Dextrose + 2.5% Inositol & 2.5% Trehalose	22.35 & 13.2	One isolate for inositol & competition for trehalose	AH 3 & 13	b		Propionate	0.6194	b
3	50% BHI w/o Dextrose + 2.5% Inositol & 2.5% Trehalose	22.35 & 13.6	One isolate for inositol & competition for trehalose	AH 3 & 11			Acetate	0.921099
3	50% BHI w/o Dextrose + 2.5% Inositol & 2.5% Trehalose	22.35 & 13.6	One isolate for inositol & competition for trehalose	AH 3 & 11		a	Butyrate	16.4819	a
3	50% BHI w/o Dextrose + 2.5% Inositol & 2.5% Trehalose	22.35 & 13.6	One isolate for inositol & competition for trehalose	AH 3 & 11	b		Propionate	0.831458	b
3	50% BHI w/o Dextrose + 2.5% Inositol & 2.5% Trehalose	22.35 & 9.9	One isolate for trehalose & competition for inositol	AH 3 & 1			Acetate	3.44424
3	50% BHI w/o Dextrose + 2.5% Inositol & 2.5% Trehalose	22.35 & 9.9	One isolate for trehalose & competition for inositol	AH 3 & 1		b	Butyrate	5.00945	b
3	50% BHI w/o Dextrose + 2.5% Inositol & 2.5% Trehalose	22.35 & 9.9	One isolate for trehalose & competition for inositol	AH 3 & 1	a		Propionate	16.873	a
1	50% BHI w/o Dextrose + 2.5% Inositol & 2.5% Trehalose	11.20 & 22.35	One isolate for trehalose & competition for inositol	AH 17 & 3			Acetate	1.29876
1	50% BHI w/o Dextrose + 2.5% Inositol & 2.5% Trehalose	11.20 & 22.35	One isolate for trehalose & competition for inositol	AH 17 & 3		a	Butyrate	14.2259	a
1	50% BHI w/o Dextrose + 2.5% Inositol & 2.5% Trehalose	11.20 & 22.35	One isolate for trehalose & competition for inositol	AH 17 & 3	a		Propionate	15.3132	a
1	50% BHI w/o Dextrose + 2.5% Inositol & 2.5% Trehalose	13.17 & 22.35	One isolate for trehalose & competition for inositol	AH 14 & 3			Acetate	2.80006
1	50% BHI w/o Dextrose + 2.5% Inositol & 2.5% Trehalose	13.17 & 22.35	One isolate for trehalose & competition for inositol	AH 14 & 3		b	Butyrate	3.69753	b
1	50% BHI w/o Dextrose + 2.5% Inositol & 2.5% Trehalose	13.17 & 22.35	One isolate for trehalose & competition for inositol	AH 14 & 3	a		Propionate	17.7207	a
2	50% BHI w/o Dextrose + 2.5% Inositol & 2.5% Trehalose	11.20 & 22.35	One isolate for trehalose & competition for inositol	AH 17 & 3			Acetate	1.10026
2	50% BHI w/o Dextrose + 2.5% Inositol & 2.5% Trehalose	11.20 & 22.35	One isolate for trehalose & competition for inositol	AH 17 & 3		a	Butyrate	13.9569	a
2	50% BHI w/o Dextrose + 2.5% Inositol & 2.5% Trehalose	11.20 & 22.35	One isolate for trehalose & competition for inositol	AH 17 & 3	a		Propionate	10.0702	a
2	50% BHI w/o Dextrose + 2.5% Inositol & 2.5% Trehalose	13.17 & 22.35	One isolate for trehalose & competition for inositol	AH 14 & 3			Acetate	2.0768
2	50% BHI w/o Dextrose + 2.5% Inositol & 2.5% Trehalose	13.17 & 22.35	One isolate for trehalose & competition for inositol	AH 14 & 3		b	Butyrate	6.86636	b
2	50% BHI w/o Dextrose + 2.5% Inositol & 2.5% Trehalose	13.17 & 22.35	One isolate for trehalose & competition for inositol	AH 14 & 3	a		Propionate	14.0933	a
3	50% BHI w/o Dextrose + 2.5% Inositol & 2.5% Trehalose	11.20 & 22.35	One isolate for trehalose & competition for inositol	AH 17 & 3			Acetate	0.145844
3	50% BHI w/o Dextrose + 2.5% Inositol & 2.5% Trehalose	11.20 & 22.35	One isolate for trehalose & competition for inositol	AH 17 & 3		a	Butyrate	12.5107	a
3	50% BHI w/o Dextrose + 2.5% Inositol & 2.5% Trehalose	11.20 & 22.35	One isolate for trehalose & competition for inositol	AH 17 & 3	a		Propionate	11.2559	a
3	50% BHI w/o Dextrose + 2.5% Inositol & 2.5% Trehalose	13.17 & 22.35	One isolate for trehalose & competition for inositol	AH 14 & 3			Acetate	2.20289
3	50% BHI w/o Dextrose + 2.5% Inositol & 2.5% Trehalose	13.17 & 22.35	One isolate for trehalose & competition for inositol	AH 14 & 3		b	Butyrate	7.40302	b
3	50% BHI w/o Dextrose + 2.5% Inositol & 2.5% Trehalose	13.17 & 22.35	One isolate for trehalose & competition for inositol	AH 14 & 3	a		Propionate	14.2892	a

## Sheet: Fig 8F & 8G-SCFA
Time	Isolate	Condition	Run	SCFA	Concentration	Isolate_Condition
8	AH 18 & 13	Ino+Tre	1	Acetate	0.140243	AH 18 & 13 Ino+Tre
8	AH 18 & 13	Ino+Tre	1	Butyrate	9.93249	AH 18 & 13 Ino+Tre
8	AH 18 & 13	Ino+Tre	1	Propionate	0.376822	AH 18 & 13 Ino+Tre
8	AH 1 & 13	Ino+Tre	1	Acetate	0.213339	AH 1 & 13 Ino+Tre
8	AH 1 & 13	Ino+Tre	1	Butyrate	9.83511	AH 1 & 13 Ino+Tre
8	AH 1 & 13	Ino+Tre	1	Propionate	2.26506	AH 1 & 13 Ino+Tre
8	AH 3 & 1	Ino+Tre	1	Acetate	2.20939	AH 3 & 1 Ino+Tre
8	AH 3 & 1	Ino+Tre	1	Butyrate	3.9697	AH 3 & 1 Ino+Tre
8	AH 3 & 1	Ino+Tre	1	Propionate	13.6135	AH 3 & 1 Ino+Tre
8	AH 3 & 18	Ino+Tre	1	Acetate	1.0242	AH 3 & 18 Ino+Tre
8	AH 3 & 18	Ino+Tre	1	Butyrate	8.31793	AH 3 & 18 Ino+Tre
8	AH 3 & 18	Ino+Tre	1	Propionate	9.07264	AH 3 & 18 Ino+Tre
8	AH 3 & 18	Ino+Lac	1	Acetate	1.2239	AH 3 & 18 Ino+Lac
8	AH 3 & 18	Ino+Lac	1	Butyrate	7.6147	AH 3 & 18 Ino+Lac
8	AH 3 & 18	Ino+Lac	1	Propionate	10.039	AH 3 & 18 Ino+Lac
8	AH 1 & 18	Ino+Lac	1	Acetate	1.52963	AH 1 & 18 Ino+Lac
8	AH 1 & 18	Ino+Lac	1	Butyrate	8.95246	AH 1 & 18 Ino+Lac
8	AH 1 & 18	Ino+Lac	1	Propionate	6.08595	AH 1 & 18 Ino+Lac
24	AH 18 & 13	Ino+Tre	1	Acetate	0.220963	AH 18 & 13 Ino+Tre
24	AH 18 & 13	Ino+Tre	1	Butyrate	10.5289	AH 18 & 13 Ino+Tre
24	AH 18 & 13	Ino+Tre	1	Propionate	0.884233	AH 18 & 13 Ino+Tre
24	AH 1 & 13	Ino+Tre	1	Acetate	0.692628	AH 1 & 13 Ino+Tre
24	AH 1 & 13	Ino+Tre	1	Butyrate	10.5949	AH 1 & 13 Ino+Tre
24	AH 1 & 13	Ino+Tre	1	Propionate	5.3131	AH 1 & 13 Ino+Tre
24	AH 3 & 1	Ino+Tre	1	Acetate	1.51959	AH 3 & 1 Ino+Tre
24	AH 3 & 1	Ino+Tre	1	Butyrate	8.52111	AH 3 & 1 Ino+Tre
24	AH 3 & 1	Ino+Tre	1	Propionate	13.8599	AH 3 & 1 Ino+Tre
24	AH 3 & 18	Ino+Tre	1	Acetate	0.363575	AH 3 & 18 Ino+Tre
24	AH 3 & 18	Ino+Tre	1	Butyrate	13.4793	AH 3 & 18 Ino+Tre
24	AH 3 & 18	Ino+Tre	1	Propionate	9.50598	AH 3 & 18 Ino+Tre
24	AH 3 & 18	Ino+Lac	1	Acetate	1.03456	AH 3 & 18 Ino+Lac
24	AH 3 & 18	Ino+Lac	1	Butyrate	11.7824	AH 3 & 18 Ino+Lac
24	AH 3 & 18	Ino+Lac	1	Propionate	11.2447	AH 3 & 18 Ino+Lac
24	AH 1 & 18	Ino+Lac	1	Acetate	2.29112	AH 1 & 18 Ino+Lac
24	AH 1 & 18	Ino+Lac	1	Butyrate	10.3005	AH 1 & 18 Ino+Lac
24	AH 1 & 18	Ino+Lac	1	Propionate	9.72378	AH 1 & 18 Ino+Lac
8	AH 18 & 13	Ino+Tre	2	Acetate	0.201542	AH 18 & 13 Ino+Tre
8	AH 18 & 13	Ino+Tre	2	Butyrate	10.144	AH 18 & 13 Ino+Tre
8	AH 18 & 13	Ino+Tre	2	Propionate	1.05673	AH 18 & 13 Ino+Tre
8	AH 1 & 13	Ino+Tre	2	Acetate	0.643647	AH 1 & 13 Ino+Tre
8	AH 1 & 13	Ino+Tre	2	Butyrate	10.3379	AH 1 & 13 Ino+Tre
8	AH 1 & 13	Ino+Tre	2	Propionate	5.17091	AH 1 & 13 Ino+Tre
8	AH 3 & 1	Ino+Tre	2	Acetate	2.15459	AH 3 & 1 Ino+Tre
8	AH 3 & 1	Ino+Tre	2	Butyrate	4.87853	AH 3 & 1 Ino+Tre
8	AH 3 & 1	Ino+Tre	2	Propionate	13.5	AH 3 & 1 Ino+Tre
8	AH 3 & 18	Ino+Tre	2	Acetate	0.787162	AH 3 & 18 Ino+Tre
8	AH 3 & 18	Ino+Tre	2	Butyrate	9.43399	AH 3 & 18 Ino+Tre
8	AH 3 & 18	Ino+Tre	2	Propionate	7.47538	AH 3 & 18 Ino+Tre
8	AH 3 & 18	Ino+Lac	2	Acetate	1.14728	AH 3 & 18 Ino+Lac
8	AH 3 & 18	Ino+Lac	2	Butyrate	9.31054	AH 3 & 18 Ino+Lac
8	AH 3 & 18	Ino+Lac	2	Propionate	8.89903	AH 3 & 18 Ino+Lac
8	AH 1 & 18	Ino+Lac	2	Acetate	1.90917	AH 1 & 18 Ino+Lac
8	AH 1 & 18	Ino+Lac	2	Butyrate	9.22916	AH 1 & 18 Ino+Lac
8	AH 1 & 18	Ino+Lac	2	Propionate	7.91965	AH 1 & 18 Ino+Lac
24	AH 18 & 13	Ino+Tre	2	Acetate	0.241675	AH 18 & 13 Ino+Tre
24	AH 18 & 13	Ino+Tre	2	Butyrate	10.8461	AH 18 & 13 Ino+Tre
24	AH 18 & 13	Ino+Tre	2	Propionate	1.25276	AH 18 & 13 Ino+Tre
24	AH 1 & 13	Ino+Tre	2	Acetate	0.629044	AH 1 & 13 Ino+Tre
24	AH 1 & 13	Ino+Tre	2	Butyrate	11.9006	AH 1 & 13 Ino+Tre
24	AH 1 & 13	Ino+Tre	2	Propionate	7.15361	AH 1 & 13 Ino+Tre
24	AH 3 & 1	Ino+Tre	2	Acetate	1.12569	AH 3 & 1 Ino+Tre
24	AH 3 & 1	Ino+Tre	2	Butyrate	9.25111	AH 3 & 1 Ino+Tre
24	AH 3 & 1	Ino+Tre	2	Propionate	13.0114	AH 3 & 1 Ino+Tre
24	AH 3 & 18	Ino+Tre	2	Acetate	0.327137	AH 3 & 18 Ino+Tre
24	AH 3 & 18	Ino+Tre	2	Butyrate	12.5316	AH 3 & 18 Ino+Tre
24	AH 3 & 18	Ino+Tre	2	Propionate	7.98743	AH 3 & 18 Ino+Tre
24	AH 3 & 18	Ino+Lac	2	Acetate	0.864166	AH 3 & 18 Ino+Lac
24	AH 3 & 18	Ino+Lac	2	Butyrate	12.3778	AH 3 & 18 Ino+Lac
24	AH 3 & 18	Ino+Lac	2	Propionate	9.83522	AH 3 & 18 Ino+Lac
24	AH 1 & 18	Ino+Lac	2	Acetate	2.65266	AH 1 & 18 Ino+Lac
24	AH 1 & 18	Ino+Lac	2	Butyrate	10.34	AH 1 & 18 Ino+Lac
24	AH 1 & 18	Ino+Lac	2	Propionate	12.0511	AH 1 & 18 Ino+Lac
8	AH 18 & 13	Ino+Tre	3	Acetate	0.149791	AH 18 & 13 Ino+Tre
8	AH 18 & 13	Ino+Tre	3	Butyrate	8.92336	AH 18 & 13 Ino+Tre
8	AH 18 & 13	Ino+Tre	3	Propionate	0.325829	AH 18 & 13 Ino+Tre
8	AH 1 & 13	Ino+Tre	3	Acetate	0.174184	AH 1 & 13 Ino+Tre
8	AH 1 & 13	Ino+Tre	3	Butyrate	8.8626	AH 1 & 13 Ino+Tre
8	AH 1 & 13	Ino+Tre	3	Propionate	1.05412	AH 1 & 13 Ino+Tre
8	AH 3 & 1	Ino+Tre	3	Acetate	2.02844	AH 3 & 1 Ino+Tre
8	AH 3 & 1	Ino+Tre	3	Butyrate	4.15203	AH 3 & 1 Ino+Tre
8	AH 3 & 1	Ino+Tre	3	Propionate	11.4431	AH 3 & 1 Ino+Tre
8	AH 3 & 18	Ino+Tre	3	Acetate	0.787747	AH 3 & 18 Ino+Tre
8	AH 3 & 18	Ino+Tre	3	Butyrate	7.74761	AH 3 & 18 Ino+Tre
8	AH 3 & 18	Ino+Tre	3	Propionate	6.84803	AH 3 & 18 Ino+Tre
8	AH 3 & 18	Ino+Lac	3	Acetate	1.14982	AH 3 & 18 Ino+Lac
8	AH 3 & 18	Ino+Lac	3	Butyrate	8.2165	AH 3 & 18 Ino+Lac
8	AH 3 & 18	Ino+Lac	3	Propionate	8.67477	AH 3 & 18 Ino+Lac
8	AH 1 & 18	Ino+Lac	3	Acetate	1.67529	AH 1 & 18 Ino+Lac
8	AH 1 & 18	Ino+Lac	3	Butyrate	9.0094	AH 1 & 18 Ino+Lac
8	AH 1 & 18	Ino+Lac	3	Propionate	7.52335	AH 1 & 18 Ino+Lac
24	AH 18 & 13	Ino+Tre	3	Acetate	0.397498	AH 18 & 13 Ino+Tre
24	AH 18 & 13	Ino+Tre	3	Butyrate	11.0689	AH 18 & 13 Ino+Tre
24	AH 18 & 13	Ino+Tre	3	Propionate	0.748419	AH 18 & 13 Ino+Tre
24	AH 1 & 13	Ino+Tre	3	Acetate	0.585866	AH 1 & 13 Ino+Tre
24	AH 1 & 13	Ino+Tre	3	Butyrate	10.734	AH 1 & 13 Ino+Tre
24	AH 1 & 13	Ino+Tre	3	Propionate	2.77374	AH 1 & 13 Ino+Tre
24	AH 3 & 1	Ino+Tre	3	Acetate	1.19106	AH 3 & 1 Ino+Tre
24	AH 3 & 1	Ino+Tre	3	Butyrate	8.52892	AH 3 & 1 Ino+Tre
24	AH 3 & 1	Ino+Tre	3	Propionate	12.3016	AH 3 & 1 Ino+Tre
24	AH 3 & 18	Ino+Tre	3	Acetate	0.45424	AH 3 & 18 Ino+Tre
24	AH 3 & 18	Ino+Tre	3	Butyrate	12.1994	AH 3 & 18 Ino+Tre
24	AH 3 & 18	Ino+Tre	3	Propionate	9.14649	AH 3 & 18 Ino+Tre
24	AH 3 & 18	Ino+Lac	3	Acetate	1.18082	AH 3 & 18 Ino+Lac
24	AH 3 & 18	Ino+Lac	3	Butyrate	12.3287	AH 3 & 18 Ino+Lac
24	AH 3 & 18	Ino+Lac	3	Propionate	10.5928	AH 3 & 18 Ino+Lac
24	AH 1 & 18	Ino+Lac	3	Acetate	2.46995	AH 1 & 18 Ino+Lac
24	AH 1 & 18	Ino+Lac	3	Butyrate	10.4948	AH 1 & 18 Ino+Lac
24	AH 1 & 18	Ino+Lac	3	Propionate	11.1443	AH 1 & 18 Ino+Lac

## Sheet: Fig 8F & 8G-qPCR
Isolates	Primers	Sugar	Hour	Run	CT	Slope	Intercept	log10_DNA	concentration	conc_og	Primers_AH	Isolate_AH	total_conc	percent
11.19 + 13.2	11.19	Ino & Tre	8	1	24.725	-3.279	12.879	-3.61269	0.000243957	0.00487914	AH 18	AH 18 & 13	0.835357	0.584078
11.19 + 13.2	11.19	Ino & Tre	24	1	27.375	-3.279	12.879	-4.42086	3.79437265401723e-05	0.000758875	AH 18	AH 18 & 13	0.184556	0.411189
11.19 + 13.2	13.2	Ino & Tre	8	1	15.335	-3.3741	10.673	-1.3817	0.0415239	0.830478	AH 13	AH 18 & 13	0.835357	99.4159
11.19 + 13.2	13.2	Ino & Tre	24	1	17.545	-3.3741	10.673	-2.03669	0.00918986	0.183797	AH 13	AH 18 & 13	0.184556	99.5888
22.35 + 11.19	11.19	Ino & Lac	8	1	19.09	-3.279	12.879	-1.89418	0.0127592	0.255185	AH 18	AH 3 & 18	0.475841	53.6282
22.35 + 11.19	11.19	Ino & Lac	24	1	20.36	-3.279	12.879	-2.28149	0.00523012	0.104602	AH 18	AH 3 & 18	0.273113	38.3001
22.35 + 11.19	11.19	Ino & Tre	8	1	19.735	-3.279	12.879	-2.09088	0.00811183	0.162237	AH 18	AH 3 & 18	0.610983	26.5534
22.35 + 11.19	11.19	Ino & Tre	24	1	20.125	-3.279	12.879	-2.20982	0.00616851	0.12337	AH 18	AH 3 & 18	0.85442	14.4391
22.35 + 11.19	22.35	Ino & Lac	8	1	17.06	-3.3735	10.457	-1.95731	0.0110328	0.220656	AH 3	AH 3 & 18	0.475841	46.3718
22.35 + 11.19	22.35	Ino & Lac	24	1	17.455	-3.3735	10.457	-2.0744	0.00842552	0.16851	AH 3	AH 3 & 18	0.273113	61.6999
22.35 + 11.19	22.35	Ino & Tre	8	1	16.02	-3.3735	10.457	-1.64903	0.0224373	0.448746	AH 3	AH 3 & 18	0.610983	73.4466
22.35 + 11.19	22.35	Ino & Tre	24	1	15.305	-3.3735	10.457	-1.43708	0.0365525	0.73105	AH 3	AH 3 & 18	0.85442	85.5609
22.35 + 9.9	9.9	Ino & Tre	8	1	17.32	-3.453	11.261	-1.75471	0.0175911	0.351823	AH 1	AH 3 & 1	0.493898	71.2338
22.35 + 9.9	9.9	Ino & Tre	24	1	19.095	-3.453	11.261	-2.26875	0.00538577	0.107715	AH 1	AH 3 & 1	0.178537	60.3324
22.35 + 9.9	22.35	Ino & Tre	8	1	17.705	-3.3735	10.457	-2.14851	0.00710378	0.142076	AH 3	AH 3 & 1	0.493898	28.7662
22.35 + 9.9	22.35	Ino & Tre	24	1	18.725	-3.3735	10.457	-2.45087	0.00354106	0.0708211	AH 3	AH 3 & 1	0.178537	39.6676
9.9 + 11.19	9.9	Ino & Lac	8	1	17.79	-3.453	11.261	-1.89082	0.0128582	0.257164	AH 1	AH 1 & 18	0.294423	87.345
9.9 + 11.19	9.9	Ino & Lac	24	1	18.47	-3.453	11.261	-2.08775	0.00817053	0.163411	AH 1	AH 1 & 18	0.186281	87.7225
9.9 + 11.19	11.19	Ino & Lac	8	1	21.83	-3.279	12.879	-2.7298	0.00186296	0.0372593	AH 18	AH 1 & 18	0.294423	12.655
9.9 + 11.19	11.19	Ino & Lac	24	1	22.525	-3.279	12.879	-2.94175	0.00114354	0.0228707	AH 18	AH 1 & 18	0.186281	12.2775
9.9 + 13.2	9.9	Ino & Tre	8	1	20.66	-3.453	11.261	-2.72198	0.00189679	0.0379358	AH 1	AH 1 & 13	1.01955	3.72084
9.9 + 13.2	9.9	Ino & Tre	24	1	22.94	-3.453	11.261	-3.38228	0.00041469	0.0082938	AH 1	AH 1 & 13	0.225539	3.67732
9.9 + 13.2	13.2	Ino & Tre	8	1	15.09	-3.3741	10.673	-1.30909	0.0490806	0.981613	AH 13	AH 1 & 13	1.01955	96.2792
9.9 + 13.2	13.2	Ino & Tre	24	1	17.3	-3.3741	10.673	-1.96408	0.0108623	0.217245	AH 13	AH 1 & 13	0.225539	96.3227
11.19 + 13.2	11.19	Ino & Tre	8	3	22.6	-3.0645	15.038	-2.46761	0.00340712	0.0681423	AH 18	AH 18 & 13	0.82154	8.29447
11.19 + 13.2	11.19	Ino & Tre	24	3	26.04	-3.0645	15.038	-3.59015	0.000256954	0.00513907	AH 18	AH 18 & 13	0.318452	1.61377
11.19 + 13.2	13.2	Ino & Tre	8	3	16.81	-3.2542	12.176	-1.42401	0.0376699	0.753397	AH 13	AH 18 & 13	0.82154	91.7055
11.19 + 13.2	13.2	Ino & Tre	24	3	18.05	-3.2542	12.176	-1.80505	0.0156656	0.313313	AH 13	AH 18 & 13	0.318452	98.3862
22.35 + 11.19	11.19	Ino & Lac	8	3	20.775	-3.0645	15.038	-1.87208	0.0134251	0.268501	AH 18	AH 3 & 18	0.601658	44.6269
22.35 + 11.19	11.19	Ino & Lac	24	3	22.105	-3.0645	15.038	-2.30609	0.00494213	0.0988426	AH 18	AH 3 & 18	0.21054	46.9472
22.35 + 11.19	11.19	Ino & Tre	8	3	20.675	-3.0645	15.038	-1.83945	0.0144727	0.289453	AH 18	AH 3 & 18	0.729861	39.6586
22.35 + 11.19	11.19	Ino & Tre	24	3	22.375	-3.0645	15.038	-2.39419	0.00403467	0.0806935	AH 18	AH 3 & 18	0.22443	35.9548
22.35 + 11.19	22.35	Ino & Lac	8	3	17.205	-3.4239	11.116	-1.77838	0.0166578	0.333157	AH 3	AH 3 & 18	0.601658	55.3731
22.35 + 11.19	22.35	Ino & Lac	24	3	18.83	-3.4239	11.116	-2.25299	0.00558488	0.111698	AH 3	AH 3 & 18	0.21054	53.0528
22.35 + 11.19	22.35	Ino & Tre	8	3	16.79	-3.4239	11.116	-1.65717	0.0220204	0.440408	AH 3	AH 3 & 18	0.729861	60.3414
22.35 + 11.19	22.35	Ino & Tre	24	3	18.455	-3.4239	11.116	-2.14346	0.00718684	0.143737	AH 3	AH 3 & 18	0.22443	64.0452
22.35 + 9.9	9.9	Ino & Tre	8	3	18.97	-3.469	12.198	-1.95215	0.0111648	0.223297	AH 1	AH 3 & 1	0.337655	66.1317
22.35 + 9.9	9.9	Ino & Tre	24	3	19.95	-3.469	12.198	-2.23465	0.00582573	0.116515	AH 1	AH 3 & 1	0.177494	65.6441
22.35 + 9.9	22.35	Ino & Tre	8	3	18.795	-3.4239	11.116	-2.24276	0.00571789	0.114358	AH 3	AH 3 & 1	0.337655	33.8683
22.35 + 9.9	22.35	Ino & Tre	24	3	19.73	-3.4239	11.116	-2.51584	0.00304899	0.0609797	AH 3	AH 3 & 1	0.177494	34.3559
9.9 + 11.19	9.9	Ino & Lac	8	3	17.73	-3.469	12.198	-1.5947	0.0254275	0.508551	AH 1	AH 1 & 18	0.584822	86.9581
9.9 + 11.19	9.9	Ino & Lac	24	3	20.67	-3.469	12.198	-2.4422	0.00361241	0.0722483	AH 1	AH 1 & 18	0.0851979	84.8006
9.9 + 11.19	11.19	Ino & Lac	8	3	22.45	-3.0645	15.038	-2.41867	0.0038136	0.0762719	AH 18	AH 1 & 18	0.584822	13.0419
9.9 + 11.19	11.19	Ino & Lac	24	3	24.81	-3.0645	15.038	-3.18877	0.000647478	0.0129496	AH 18	AH 1 & 18	0.0851979	15.1994
9.9 + 13.2	9.9	Ino & Tre	8	3	21.96	-3.469	12.198	-2.81407	0.00153438	0.0306876	AH 1	AH 1 & 13	0.327807	9.36148
9.9 + 13.2	9.9	Ino & Tre	24	3	23.125	-3.469	12.198	-3.1499	0.00070811	0.0141622	AH 1	AH 1 & 13	0.169671	8.34685
9.9 + 13.2	13.2	Ino & Tre	8	3	18.125	-3.2542	12.176	-1.8281	0.014856	0.297119	AH 13	AH 1 & 13	0.327807	90.6385
9.9 + 13.2	13.2	Ino & Tre	24	3	19.04	-3.2542	12.176	-2.10927	0.00777546	0.155509	AH 13	AH 1 & 13	0.169671	91.6532
11.19 + 13.2	11.19	Ino & Tre	8	2	24.075	-3.5908	12.083	-3.33965	0.000457461	0.00914922	AH 18	AH 18 & 13	0.535007	1.71011
11.19 + 13.2	11.19	Ino & Tre	24	2	25.875	-3.5908	12.083	-3.84093	0.000144236	0.00288472	AH 18	AH 18 & 13	0.270119	1.06794
11.19 + 13.2	13.2	Ino & Tre	8	2	15.74	-3.5547	10.123	-1.58016	0.0262929	0.525858	AH 13	AH 18 & 13	0.535007	98.2899
11.19 + 13.2	13.2	Ino & Tre	24	2	16.785	-3.5547	10.123	-1.87414	0.0133617	0.267234	AH 13	AH 18 & 13	0.270119	98.9321
22.35 + 11.19	11.19	Ino & Lac	8	2	19.33	-3.5908	12.083	-2.01821	0.0095893	0.191786	AH 18	AH 3 & 18	0.609505	31.4659
22.35 + 11.19	11.19	Ino & Lac	24	2	20.825	-3.5908	12.083	-2.43455	0.00367659	0.0735318	AH 18	AH 3 & 18	0.249437	29.4791
22.35 + 11.19	11.19	Ino & Tre	8	2	19.935	-3.5908	12.083	-2.1867	0.0065058	0.130116	AH 18	AH 3 & 18	0.594562	21.8844
22.35 + 11.19	11.19	Ino & Tre	24	2	22.225	-3.5908	12.083	-2.82444	0.00149817	0.0299633	AH 18	AH 3 & 18	0.144682	20.7097
22.35 + 11.19	22.35	Ino & Lac	8	2	15.69	-3.4744	9.8525	-1.68015	0.0208859	0.417719	AH 3	AH 3 & 18	0.609505	68.5341
22.35 + 11.19	22.35	Ino & Lac	24	2	16.995	-3.4744	9.8525	-2.05575	0.00879527	0.175905	AH 3	AH 3 & 18	0.249437	70.5209
22.35 + 11.19	22.35	Ino & Tre	8	2	15.53	-3.4744	9.8525	-1.6341	0.0232223	0.464446	AH 3	AH 3 & 18	0.594562	78.1156
22.35 + 11.19	22.35	Ino & Tre	24	2	17.64	-3.4744	9.8525	-2.24139	0.00573596	0.114719	AH 3	AH 3 & 18	0.144682	79.2903
22.35 + 9.9	9.9	Ino & Tre	8	2	17.26	-3.5704	10.949	-1.76759	0.017077	0.341539	AH 1	AH 3 & 1	0.589	57.9863
22.35 + 9.9	9.9	Ino & Tre	24	2	19.535	-3.5704	10.949	-2.40477	0.00393756	0.0787512	AH 1	AH 3 & 1	0.155577	50.6189
22.35 + 9.9	22.35	Ino & Tre	8	2	16.48	-3.4744	9.8525	-1.90752	0.012373	0.247461	AH 3	AH 3 & 1	0.589	42.0137
22.35 + 9.9	22.35	Ino & Tre	24	2	18.245	-3.4744	9.8525	-2.41552	0.00384127	0.0768254	AH 3	AH 3 & 1	0.155577	49.3811
9.9 + 11.19	9.9	Ino & Lac	8	2	16.74	-3.5704	10.949	-1.62195	0.023881	0.47762	AH 1	AH 1 & 18	0.598486	79.8047
9.9 + 11.19	9.9	Ino & Lac	24	2	17.365	-3.5704	10.949	-1.797	0.0159589	0.319178	AH 1	AH 1 & 18	0.384904	82.924
9.9 + 11.19	11.19	Ino & Lac	8	2	20.05	-3.5908	12.083	-2.21873	0.0060433	0.120866	AH 18	AH 1 & 18	0.598486	20.1953
9.9 + 11.19	11.19	Ino & Lac	24	2	21	-3.5908	12.083	-2.48329	0.00328632	0.0657263	AH 18	AH 1 & 18	0.384904	17.076
9.9 + 13.2	9.9	Ino & Tre	8	2	22.015	-3.5704	10.949	-3.09937	0.000795477	0.0159095	AH 1	AH 1 & 13	0.604888	2.63016
9.9 + 13.2	9.9	Ino & Tre	24	2	24.15	-3.5704	10.949	-3.69734	0.00020075	0.004015	AH 1	AH 1 & 13	0.0748406	5.36473
9.9 + 13.2	13.2	Ino & Tre	8	2	15.565	-3.5547	10.123	-1.53093	0.0294489	0.588978	AH 13	AH 1 & 13	0.604888	97.3698
9.9 + 13.2	13.2	Ino & Tre	24	2	18.835	-3.5547	10.123	-2.45084	0.00354128	0.0708256	AH 13	AH 1 & 13	0.0748406	94.6353

## Sheet: Fig S2C
Isolate	carbohydrate	mean_dt
AH 10.7	Alpha-D-Glucose	1.31801
AH 10.7	D-Galactose	0.993136
AH 10.7	D-Mannose	1.19691
AH 10.7	D-Xylose	1.14374
AH 10.7	L-Sorbose	1.6944
AH 10.7	Pectin	0.629582
AH 10.7	Sucrose	1.24482
AH 10.7	myo-Inositol	0.77985
AH 11.19	Alpha-D-Glucose	0.70887
AH 11.19	D-Galactose	0.718323
AH 11.19	D-Mannose	1.02209
AH 11.19	D-Xylose	1.90533
AH 11.19	L-Sorbose	1.49502
AH 11.19	Pectin	1.04479
AH 11.19	Sucrose	0.492261
AH 11.19	myo-Inositol	0.658269
AH 11.20	Alpha-D-Glucose	0.945466
AH 11.20	Alpha-D-Lactose	0.689808
AH 11.20	D-Galactose	0.606079
AH 11.20	D-Mannose	0.892773
AH 11.20	D-Xylose	1.1101
AH 11.20	L-Sorbose	1.50942
AH 11.20	Lactulose	2.53493
AH 11.20	Pectin	0.596351
AH 11.20	Sucrose	0.990834
AH 11.20	myo-Inositol	1.07524
AH 11.27	Alpha-D-Glucose	1.13701
AH 11.27	D-Galactose	0.804441
AH 11.27	D-Mannose	0.887832
AH 11.27	D-Xylose	1.55243
AH 11.27	L-Sorbose	1.98478
AH 11.27	Pectin	0.509241
AH 11.27	Sucrose	0.948763
AH 11.27	myo-Inositol	0.754482
AH 11.47	Alpha-D-Glucose	1.39497
AH 11.47	D-Galactose	0.897699
AH 11.47	D-Mannose	1.32894
AH 11.47	D-Xylose	1.34
AH 11.47	L-Sorbose	1.73297
AH 11.47	Pectin	1.29576
AH 11.47	Sucrose	1.20827
AH 11.47	myo-Inositol	0.826331
AH 13.17	Alpha-D-Glucose	1.18145
AH 13.17	Alpha-D-Lactose	0.479081
AH 13.17	D-Galactose	0.981072
AH 13.17	D-Mannose	0.964598
AH 13.17	D-Xylose	1.97501
AH 13.17	L-Sorbose	1.04582
AH 13.17	Lactulose	1.01441
AH 13.17	Pectin	0.625791
AH 13.17	Sucrose	0.938198
AH 13.17	myo-Inositol	0.673523
AH 13.2	Alpha-D-Glucose	0.748655
AH 13.2	D-Galactose	3.61507
AH 13.2	D-Mannose	0.837931
AH 13.2	D-Xylose	2.28211
AH 13.2	L-Sorbose	1.38859
AH 13.2	Pectin	0.401895
AH 13.2	Sucrose	0.856543
AH 13.43	Alpha-D-Glucose	0.52676
AH 13.43	Alpha-D-Lactose	0.34665
AH 13.43	D-Galactose	2.85205
AH 13.43	D-Mannose	0.500073
AH 13.43	D-Xylose	2.18308
AH 13.43	L-Sorbose	1.63054
AH 13.43	Pectin	0.43778
AH 13.43	Sucrose	0.599611
AH 13.6	Alpha-D-Glucose	1.62587
AH 13.6	D-Galactose	2.15151
AH 13.6	D-Mannose	1.56461
AH 13.6	D-Xylose	2.67674
AH 13.6	L-Sorbose	1.50784
AH 13.6	Pectin	0.657178
AH 13.6	Sucrose	1.91874
AH 14.17	Alpha-D-Glucose	0.988565
AH 14.17	Alpha-D-Lactose	0.787793
AH 14.17	D-Galactose	0.744736
AH 14.17	D-Mannose	0.881469
AH 14.17	D-Xylose	1.07513
AH 14.17	L-Sorbose	1.20555
AH 14.17	Lactulose	0.722393
AH 14.17	Pectin	0.732276
AH 14.17	Sucrose	0.756172
AH 14.17	myo-Inositol	1.55721
AH 14.23	Alpha-D-Glucose	1.132
AH 14.23	Alpha-D-Lactose	0.950255
AH 14.23	D-Galactose	0.819439
AH 14.23	D-Mannose	0.749127
AH 14.23	D-Xylose	2.15617
AH 14.23	L-Sorbose	0.844977
AH 14.23	Lactulose	0.812439
AH 14.23	Pectin	0.544204
AH 14.23	Sucrose	0.802429
AH 14.23	myo-Inositol	1.97938
AH 14.29	Alpha-D-Glucose	0.551824
AH 14.29	Alpha-D-Lactose	1.08611
AH 14.29	D-Galactose	0.706154
AH 14.29	D-Mannose	0.842926
AH 14.29	D-Xylose	2.3744
AH 14.29	L-Sorbose	0.838474
AH 14.29	Lactulose	0.743822
AH 14.29	Pectin	0.425899
AH 14.29	Sucrose	0.551446
AH 14.29	myo-Inositol	0.555776
AH 14.57	Alpha-D-Glucose	1.00714
AH 14.57	Alpha-D-Lactose	1.03721
AH 14.57	D-Galactose	0.910619
AH 14.57	D-Mannose	1.10804
AH 14.57	D-Xylose	2.59376
AH 14.57	L-Sorbose	1.22267
AH 14.57	Lactulose	1.17447
AH 14.57	Pectin	0.495867
AH 14.57	Sucrose	0.848923
AH 14.57	myo-Inositol	0.515522
AH 15.34	Alpha-D-Glucose	1.30826
AH 15.34	Alpha-D-Lactose	1.08648
AH 15.34	D-Galactose	0.932495
AH 15.34	D-Mannose	1.11226
AH 15.34	D-Xylose	2.62541
AH 15.34	L-Sorbose	1.49122
AH 15.34	Lactulose	1.11655
AH 15.34	Pectin	0.424992
AH 15.34	Sucrose	0.980091
AH 15.34	myo-Inositol	0.6571
AH 15.37	Alpha-D-Glucose	0.754038
AH 15.37	Alpha-D-Lactose	1.0006
AH 15.37	D-Galactose	0.76635
AH 15.37	D-Mannose	1.13138
AH 15.37	L-Sorbose	1.21295
AH 15.37	Lactulose	0.787131
AH 15.37	Pectin	0.590089
AH 15.37	Sucrose	0.573625
AH 15.37	myo-Inositol	0.626765
AH 15.40	Alpha-D-Glucose	1.34935
AH 15.40	Alpha-D-Lactose	1.56982
AH 15.40	D-Galactose	0.841832
AH 15.40	D-Mannose	1.3019
AH 15.40	D-Xylose	1.51774
AH 15.40	L-Sorbose	1.40167
AH 15.40	Lactulose	0.911307
AH 15.40	Pectin	0.417454
AH 15.40	Sucrose	0.953893
AH 15.40	myo-Inositol	0.767816
AH 22.35	Alpha-D-Glucose	1.05875
AH 22.35	Alpha-D-Lactose	1.44135
AH 22.35	D-Galactose	1.00232
AH 22.35	D-Mannose	0.991167
AH 22.35	D-Xylose	2.53115
AH 22.35	L-Sorbose	0.758682
AH 22.35	Lactulose	1.94336
AH 22.35	Pectin	0.494909
AH 22.35	Sucrose	1.02268
AH 22.35	myo-Inositol	0.689963
AH 9.11	Alpha-D-Glucose	0.819678
AH 9.11	Alpha-D-Lactose	0.575906
AH 9.11	D-Galactose	0.934249
AH 9.11	D-Mannose	0.815737
AH 9.11	D-Xylose	1.97501
AH 9.11	L-Sorbose	1.00034
AH 9.11	Lactulose	1.44524
AH 9.11	Pectin	0.952612
AH 9.11	Sucrose	0.806235
AH 9.11	myo-Inositol	0.85293
AH 9.9	Alpha-D-Glucose	0.886696
AH 9.9	Alpha-D-Lactose	0.606539
AH 9.9	D-Galactose	0.959297
AH 9.9	D-Mannose	0.871005
AH 9.9	D-Xylose	2.05222
AH 9.9	L-Sorbose	1.33143
AH 9.9	Lactulose	1.39501
AH 9.9	Pectin	0.578868
AH 9.9	Sucrose	0.969698
AH 9.9	myo-Inositol	0.707167
BW 15.15	D-Xylose	1.90061
BW 15.15	Pectin	0.718251
BW 15.27	D-Xylose	1.23105
BW 15.27	Pectin	0.528343
BW 18.42	D-Galactose	1.62812
BW 18.42	D-Xylose	0.957328
BW 18.42	Lactulose	1.38871
BW 18.42	Pectin	2.29759
BW 18.42	Sucrose	1.14779
BW 21.50	Alpha-D-Glucose	1.78813
BW 21.50	Alpha-D-Lactose	1.40828
BW 21.50	D-Galactose	2.50162
BW 21.50	Pectin	1.16446
BW 21.50	Sucrose	1.14892
BW 22.49	Alpha-D-Glucose	0.717886
BW 22.49	Alpha-D-Lactose	0.621806
BW 22.49	D-Galactose	0.616441
BW 22.49	D-Xylose	0.711707
BW 22.49	Lactulose	1.16316
BW 22.49	Pectin	0.37149
BW 22.49	Sucrose	0.965138

[truncated: 3 more sheets: Fig S4, Fig S5-OD, Fig S5-SCFA]
